# Supplementary material for: Novel Combined Tissue Transcriptome Analysis After Lentogenic Newcastle Disease Virus Challenge in Inbred Chicken Lines of Differential Resistance
Source: Front Genet. 2020 Feb 4;11:11. doi: 10.3389/fgene.2020.00011 (PMC7013128; doi:10.3389/fgene.2020.00011)
Supplement: Supplementary Table S1 — The S1 Table (table 1.xlsx) includes the Ensembl transcript ID and corresponding log fold change and FDR value for all transcripts for all 18 challenge*line contrasts. [file Table_1.xlsx]

## Sheet: Sheet1
Novel combined tissue transcriptome analysis after lentogenic Newcastle disease virus challenge in inbred chicken lines of differential resistance
Melissa S. Deist, Rodrigo A. Gallardo, Jack C. M. Dekkers, Huaijun Zhou, Susan J. Lamont
corresponding author	sjlamont@iastate.edu		Department of Animal Science, Iowa State University, Ames, Iowa, USA
Contrast: (Tissue i, Line j, dpi k, Challenged – Tissue i, Line j, dpi k, Nonchallenged) - (Tissue i’, Line j, dpi k, Challenged – Tissue i’, Line j, dpi k, Nonchallenged)
Abbreviations: F=Fayoumi; L=Leghorn; LG=Lung; HG=Harderian gland; TR=Trachea; logFC=Log Fold Change; FDR=False discovery rate
	F.2DPI.LGvsHG			F.2DPI.TRvsHG			F.2DPI.TRvsLG			F.6DPI.LGvsHG			F.6DPI.TRvsHG			F.6DPI.TRvsLG			F.10DPI.LGvsHG			F.10DPI.TRvsHG			F.10DPI.TRvsLG			L.2DPI.LGvsHG			L.2DPI.TRvsHG			L.2DPI.TRvsLG			L.6DPI.LGvsHG			L.6DPI.TRvsHG			L.6DPI.TRvsLG			L.10DPI.LGvsHG			L.10DPI.TRvsHG
	logFC	FDR		logFC	FDR		logFC	FDR		logFC	FDR		logFC	FDR		logFC	FDR		logFC	FDR		logFC	FDR		logFC	FDR		logFC	FDR		logFC	FDR		logFC	FDR		logFC	FDR		logFC	FDR		logFC	FDR		logFC	FDR		logFC
ENSGALT00000000003	-0.103752	0.995474	ENSGALT00000000003	-2.46436	0.286564	ENSGALT00000000003	-2.36061	0.339048	ENSGALT00000000003	1.2023	1	ENSGALT00000000003	0.833791	0.995675	ENSGALT00000000003	-0.368507	1	ENSGALT00000000003	-3.02251	0.045707	ENSGALT00000000003	-2.39883	0.381514	ENSGALT00000000003	0.623677	0.834512	ENSGALT00000000003	0.215975	0.999946	ENSGALT00000000003	1.50037	0.59812	ENSGALT00000000003	1.2844	0.791761	ENSGALT00000000003	-0.375262	0.881922	ENSGALT00000000003	-0.99234	0.62208	ENSGALT00000000003	-0.617078	0.955561	ENSGALT00000000003	-1.11	1	ENSGALT00000000003	-1.93581
ENSGALT00000000004	0.114947	0.978154	ENSGALT00000000004	0.34561	0.865642	ENSGALT00000000004	0.230663	0.93959	ENSGALT00000000004	-0.163319	1	ENSGALT00000000004	-0.23362	0.999942	ENSGALT00000000004	-0.070301	1	ENSGALT00000000004	0.518793	0.488685	ENSGALT00000000004	0.165702	0.961521	ENSGALT00000000004	-0.353091	0.723213	ENSGALT00000000004	-0.473505	0.846941	ENSGALT00000000004	-0.0988793	0.995169	ENSGALT00000000004	0.374625	0.954085	ENSGALT00000000004	0.116491	0.9439	ENSGALT00000000004	0.189161	0.897933	ENSGALT00000000004	0.0726702	0.999999	ENSGALT00000000004	0.161483	1	ENSGALT00000000004	-0.00796085
ENSGALT00000000012	-0.466745	0.66351	ENSGALT00000000012	0.135988	0.957041	ENSGALT00000000012	0.602733	0.529373	ENSGALT00000000012	-0.157133	1	ENSGALT00000000012	0.208105	0.999942	ENSGALT00000000012	0.365237	0.990409	ENSGALT00000000012	-0.313164	0.594756	ENSGALT00000000012	-0.131834	0.952127	ENSGALT00000000012	0.18133	0.837659	ENSGALT00000000012	-0.431994	0.783631	ENSGALT00000000012	-0.353723	0.747027	ENSGALT00000000012	0.0782718	0.999999	ENSGALT00000000012	-0.40362	0.493647	ENSGALT00000000012	-0.386566	0.562381	ENSGALT00000000012	0.0170545	0.999999	ENSGALT00000000012	0.074179	1	ENSGALT00000000012	0.150875
ENSGALT00000000022	-0.441083	0.663027	ENSGALT00000000022	0.0634119	0.993649	ENSGALT00000000022	0.504495	0.614505	ENSGALT00000000022	-0.304485	1	ENSGALT00000000022	0.0945612	0.999942	ENSGALT00000000022	0.399046	0.977311	ENSGALT00000000022	0.0285704	0.998653	ENSGALT00000000022	0.117873	0.962093	ENSGALT00000000022	0.0893026	0.939164	ENSGALT00000000022	-0.754749	0.557669	ENSGALT00000000022	-0.299095	0.806803	ENSGALT00000000022	0.455654	0.831549	ENSGALT00000000022	-0.165213	0.834701	ENSGALT00000000022	0.153499	0.880576	ENSGALT00000000022	0.318712	0.909336	ENSGALT00000000022	-0.446749	1	ENSGALT00000000022	-0.14185
ENSGALT00000000059	2.89652	0.588846	ENSGALT00000000059	-2.83146	0.613021	ENSGALT00000000059	-5.72798	0.260191	ENSGALT00000000059	1.74134	1	ENSGALT00000000059	-0.499911	0.999942	ENSGALT00000000059	-2.24125	0.990692	ENSGALT00000000059	2.36026	0.456009	ENSGALT00000000059	-0.855113	0.923237	ENSGALT00000000059	-3.21537	0.479484	ENSGALT00000000059	-1.62902	0.890653	ENSGALT00000000059	0.544457	0.855131	ENSGALT00000000059	2.17348	0.923952	ENSGALT00000000059	1.2129	0.786866	ENSGALT00000000059	-0.594084	0.896144	ENSGALT00000000059	-1.80699	0.93363	ENSGALT00000000059	0.152704	1	ENSGALT00000000059	2.40735
ENSGALT00000000081	-0.111603	0.999233	ENSGALT00000000081	-0.774656	0.876748	ENSGALT00000000081	-0.663053	0.909907	ENSGALT00000000081	-0.62589	1	ENSGALT00000000081	-1.82085	0.799354	ENSGALT00000000081	-1.19496	0.977311	ENSGALT00000000081	-1.77834	0.182942	ENSGALT00000000081	-1.48694	0.619524	ENSGALT00000000081	0.291399	0.942814	ENSGALT00000000081	-0.718129	0.905081	ENSGALT00000000081	0.103721	0.999999	ENSGALT00000000081	0.82185	0.950424	ENSGALT00000000081	0.540494	0.79119	ENSGALT00000000081	-0.768462	0.764637	ENSGALT00000000081	-1.30896	0.815414	ENSGALT00000000081	0.29674	1	ENSGALT00000000081	-0.0449972
ENSGALT00000000084	0.243505	0.871769	ENSGALT00000000084	0.391384	0.751762	ENSGALT00000000084	0.147879	0.957034	ENSGALT00000000084	0.295251	1	ENSGALT00000000084	0.402869	0.961057	ENSGALT00000000084	0.107619	1	ENSGALT00000000084	0.448885	0.43136	ENSGALT00000000084	0.0321153	0.999914	ENSGALT00000000084	-0.41677	0.540927	ENSGALT00000000084	0.120248	0.998168	ENSGALT00000000084	0.55411	0.57156	ENSGALT00000000084	0.433862	0.881696	ENSGALT00000000084	-0.0547095	0.983046	ENSGALT00000000084	-0.0877145	0.958592	ENSGALT00000000084	-0.033005	0.999999	ENSGALT00000000084	0.318203	1	ENSGALT00000000084	0.265128
ENSGALT00000000092	0.0633763	0.995474	ENSGALT00000000092	-0.0776052	0.994801	ENSGALT00000000092	-0.140982	0.975923	ENSGALT00000000092	-0.171322	1	ENSGALT00000000092	0.240146	0.999942	ENSGALT00000000092	0.411467	0.996544	ENSGALT00000000092	-0.518533	0.443282	ENSGALT00000000092	-0.413733	0.779906	ENSGALT00000000092	0.104801	0.946356	ENSGALT00000000092	0.645632	0.705536	ENSGALT00000000092	0.636625	0.57959	ENSGALT00000000092	-0.00900782	0.999999	ENSGALT00000000092	-0.504245	0.495286	ENSGALT00000000092	-0.726818	0.304419	ENSGALT00000000092	-0.222573	0.987211	ENSGALT00000000092	0.116875	1	ENSGALT00000000092	-0.116149
ENSGALT00000000109	-0.116755	0.999953	ENSGALT00000000109	7.05408	0.0284492	ENSGALT00000000109	7.17084	0.0490466	ENSGALT00000000109	-0.350267	1	ENSGALT00000000109	1.38992	0.988787	ENSGALT00000000109	1.74018	0.995493	ENSGALT00000000109	-0.461276	0.903383	ENSGALT00000000109	1.14991	0.869317	ENSGALT00000000109	1.61118	0.625082	ENSGALT00000000109	-1.00458	0.952014	ENSGALT00000000109	2.0677	0.645261	ENSGALT00000000109	3.07228	0.699463	ENSGALT00000000109	-0.866518	0.804067	ENSGALT00000000109	1.51111	0.628919	ENSGALT00000000109	2.37763	0.679453	ENSGALT00000000109	-4.60322	0.381844	ENSGALT00000000109	-2.92314
ENSGALT00000000123	0.293856	0.821533	ENSGALT00000000123	0.396171	0.711998	ENSGALT00000000123	0.102315	0.982355	ENSGALT00000000123	-0.0841986	1	ENSGALT00000000123	-0.0436979	0.999942	ENSGALT00000000123	0.0405007	1	ENSGALT00000000123	-0.920223	0.042842	ENSGALT00000000123	-0.409315	0.680032	ENSGALT00000000123	0.510908	0.414833	ENSGALT00000000123	0.39237	0.80528	ENSGALT00000000123	0.124252	0.951967	ENSGALT00000000123	-0.268118	0.958428	ENSGALT00000000123	0.218339	0.757672	ENSGALT00000000123	0.170499	0.855175	ENSGALT00000000123	-0.0478398	0.999999	ENSGALT00000000123	0.394716	1	ENSGALT00000000123	0.0929277
ENSGALT00000000128	0.0273853	0.999953	ENSGALT00000000128	-0.143525	0.906227	ENSGALT00000000128	-0.17091	0.883324	ENSGALT00000000128	0.0515563	1	ENSGALT00000000128	0.0735026	0.999942	ENSGALT00000000128	0.0219463	1	ENSGALT00000000128	-0.051343	0.941994	ENSGALT00000000128	-0.215468	0.805797	ENSGALT00000000128	-0.164125	0.756791	ENSGALT00000000128	-0.0553063	0.999946	ENSGALT00000000128	0.00138958	0.999999	ENSGALT00000000128	0.0566959	0.999999	ENSGALT00000000128	-0.384785	0.314058	ENSGALT00000000128	-0.372956	0.373963	ENSGALT00000000128	0.0118297	0.999999	ENSGALT00000000128	0.247844	1	ENSGALT00000000128	0.0507463
ENSGALT00000000132	0.414468	0.633296	ENSGALT00000000132	0.178678	0.900308	ENSGALT00000000132	-0.235789	0.854143	ENSGALT00000000132	-0.00681773	1	ENSGALT00000000132	0.178594	0.999942	ENSGALT00000000132	0.185412	1	ENSGALT00000000132	-0.22237	0.657535	ENSGALT00000000132	-0.159009	0.903267	ENSGALT00000000132	0.0633612	0.95595	ENSGALT00000000132	0.676147	0.513016	ENSGALT00000000132	0.514702	0.465815	ENSGALT00000000132	-0.161445	0.985103	ENSGALT00000000132	0.48301	0.288996	ENSGALT00000000132	0.107263	0.909164	ENSGALT00000000132	-0.375747	0.788152	ENSGALT00000000132	0.109506	1	ENSGALT00000000132	0.129942
ENSGALT00000000143	-0.386972	0.79434	ENSGALT00000000143	-0.527005	0.650009	ENSGALT00000000143	-0.140033	0.974891	ENSGALT00000000143	-0.0455224	1	ENSGALT00000000143	-0.12735	0.999942	ENSGALT00000000143	-0.0818273	1	ENSGALT00000000143	-0.0918207	0.941651	ENSGALT00000000143	-0.203862	0.913276	ENSGALT00000000143	-0.112041	0.941074	ENSGALT00000000143	0.29969	0.920137	ENSGALT00000000143	-0.601824	0.587406	ENSGALT00000000143	-0.901514	0.505566	ENSGALT00000000143	0.326838	0.698365	ENSGALT00000000143	-0.428708	0.602622	ENSGALT00000000143	-0.755546	0.532913	ENSGALT00000000143	0.0453162	1	ENSGALT00000000143	0.185854
ENSGALT00000000145	-0.0654817	0.979393	ENSGALT00000000145	-0.274627	0.795033	ENSGALT00000000145	-0.209145	0.871114	ENSGALT00000000145	-0.208229	1	ENSGALT00000000145	-0.16747	0.999942	ENSGALT00000000145	0.0407592	1	ENSGALT00000000145	0.0393446	0.974933	ENSGALT00000000145	-0.121484	0.939144	ENSGALT00000000145	-0.160829	0.810031	ENSGALT00000000145	-0.292587	0.83793	ENSGALT00000000145	0.146515	0.910614	ENSGALT00000000145	0.439102	0.766549	ENSGALT00000000145	0.0136343	0.999894	ENSGALT00000000145	-0.00526963	0.999999	ENSGALT00000000145	-0.018904	0.999999	ENSGALT00000000145	0.184432	1	ENSGALT00000000145	-0.00707107
ENSGALT00000000149	1.42516	0.470475	ENSGALT00000000149	0.938726	0.6522	ENSGALT00000000149	-0.486438	0.891894	ENSGALT00000000149	0.0933409	1	ENSGALT00000000149	0.276874	0.999942	ENSGALT00000000149	0.183533	1	ENSGALT00000000149	-1.13814	0.2754	ENSGALT00000000149	-0.883047	0.672077	ENSGALT00000000149	0.255091	0.903535	ENSGALT00000000149	1.02917	0.719113	ENSGALT00000000149	0.289806	0.942512	ENSGALT00000000149	-0.739361	0.923952	ENSGALT00000000149	1.58164	0.132494	ENSGALT00000000149	1.04576	0.411886	ENSGALT00000000149	-0.535872	0.955561	ENSGALT00000000149	0.427534	1	ENSGALT00000000149	-0.224216
ENSGALT00000000158	0.0289643	0.999953	ENSGALT00000000158	0.616598	0.68398	ENSGALT00000000158	0.587633	0.727707	ENSGALT00000000158	-0.277849	1	ENSGALT00000000158	0.494779	0.978928	ENSGALT00000000158	0.772628	0.883756	ENSGALT00000000158	-0.284479	0.756219	ENSGALT00000000158	0.663685	0.631413	ENSGALT00000000158	0.948164	0.263719	ENSGALT00000000158	0.432928	0.87873	ENSGALT00000000158	0.598649	0.678576	ENSGALT00000000158	0.165721	0.999999	ENSGALT00000000158	0.59522	0.479134	ENSGALT00000000158	0.379881	0.740599	ENSGALT00000000158	-0.215339	0.992151	ENSGALT00000000158	0.50945	1	ENSGALT00000000158	0.194647
ENSGALT00000000164	1.12076	0.87215	ENSGALT00000000164	0.469332	0.991708	ENSGALT00000000164	-0.651423	0.990454	ENSGALT00000000164	-1.73257	1	ENSGALT00000000164	-4.33618	0.742894	ENSGALT00000000164	-2.60361	0.939567	ENSGALT00000000164	-4.03011	0.328327	ENSGALT00000000164	-1.55885	0.838132	ENSGALT00000000164	2.47126	0.674962	ENSGALT00000000164	-0.80146	0.999946	ENSGALT00000000164	-0.285635	0.999999	ENSGALT00000000164	0.515824	0.999999	ENSGALT00000000164	-1.21748	0.625472	ENSGALT00000000164	-0.750712	0.999999	ENSGALT00000000164	0.466768	0.952083	ENSGALT00000000164	1.31084	1	ENSGALT00000000164	2.12782
ENSGALT00000000171	-0.459274	0.772754	ENSGALT00000000171	-0.313445	0.885678	ENSGALT00000000171	0.145829	0.982035	ENSGALT00000000171	-0.254229	1	ENSGALT00000000171	0.0980463	0.999942	ENSGALT00000000171	0.352276	1	ENSGALT00000000171	-1.03789	0.154371	ENSGALT00000000171	-0.603199	0.683839	ENSGALT00000000171	0.434695	0.674815	ENSGALT00000000171	-0.538661	0.792097	ENSGALT00000000171	-0.490706	0.739459	ENSGALT00000000171	0.0479544	0.999999	ENSGALT00000000171	1.35944	0.0280039	ENSGALT00000000171	1.59058	0.00652803	ENSGALT00000000171	0.231139	0.987211	ENSGALT00000000171	-0.711451	0.920801	ENSGALT00000000171	-0.411314
ENSGALT00000000183	0.385734	0.915462	ENSGALT00000000183	1.98314	0.144823	ENSGALT00000000183	1.59741	0.357597	ENSGALT00000000183	-1.44975	0.764384	ENSGALT00000000183	0.4321	0.999942	ENSGALT00000000183	1.88185	0.34555	ENSGALT00000000183	-1.59161	0.126582	ENSGALT00000000183	0.0301343	0.999914	ENSGALT00000000183	1.62175	0.191315	ENSGALT00000000183	-0.209031	0.999946	ENSGALT00000000183	0.750274	0.905983	ENSGALT00000000183	0.959305	0.935162	ENSGALT00000000183	-1.15593	0.507702	ENSGALT00000000183	0.350478	0.939008	ENSGALT00000000183	1.50641	0.554741	ENSGALT00000000183	-0.790145	1	ENSGALT00000000183	0.0582794
ENSGALT00000000188	-0.116302	0.999953	ENSGALT00000000188	-1.01968	0.876819	ENSGALT00000000188	-0.903379	0.914615	ENSGALT00000000188	0.589169	1	ENSGALT00000000188	0.55901	0.999942	ENSGALT00000000188	-0.0301596	1	ENSGALT00000000188	-0.922752	0.77023	ENSGALT00000000188	0.323945	0.983591	ENSGALT00000000188	1.2467	0.741871	ENSGALT00000000188	1.25844	0.815488	ENSGALT00000000188	1.55068	0.694898	ENSGALT00000000188	0.29224	0.999999	ENSGALT00000000188	-0.518128	0.830705	ENSGALT00000000188	0.224874	0.971256	ENSGALT00000000188	0.743002	0.972908	ENSGALT00000000188	-1.02996	1	ENSGALT00000000188	-0.402282
ENSGALT00000000190	0.797351	0.873767	ENSGALT00000000190	0.950892	0.853852	ENSGALT00000000190	0.153541	1	ENSGALT00000000190	-0.568415	1	ENSGALT00000000190	0.316929	0.999942	ENSGALT00000000190	0.885344	1	ENSGALT00000000190	2.18088	0.283969	ENSGALT00000000190	0.845932	0.881821	ENSGALT00000000190	-1.33494	0.610133	ENSGALT00000000190	-1.20148	0.86211	ENSGALT00000000190	-0.98692	0.810845	ENSGALT00000000190	0.214555	0.999999	ENSGALT00000000190	1.51588	0.451452	ENSGALT00000000190	-0.200522	0.988076	ENSGALT00000000190	-1.7164	0.594464	ENSGALT00000000190	0.180825	1	ENSGALT00000000190	0.334804
ENSGALT00000000195	-1.37374	0.565297	ENSGALT00000000195	-0.83862	0.768565	ENSGALT00000000195	0.535121	0.899227	ENSGALT00000000195	-2.42181	0.52157	ENSGALT00000000195	-1.63484	0.769163	ENSGALT00000000195	0.78697	0.995785	ENSGALT00000000195	-0.860641	0.551739	ENSGALT00000000195	0.965672	0.689882	ENSGALT00000000195	1.82631	0.215999	ENSGALT00000000195	0.934361	0.87873	ENSGALT00000000195	0.146207	0.999999	ENSGALT00000000195	-0.788154	0.947187	ENSGALT00000000195	-0.58342	0.770024	ENSGALT00000000195	-1.13937	0.473229	ENSGALT00000000195	-0.555949	0.972133	ENSGALT00000000195	0.189851	1	ENSGALT00000000195	0.586853
ENSGALT00000000200	0.248818	0.801271	ENSGALT00000000200	-0.0568983	0.991222	ENSGALT00000000200	-0.305717	0.749505	ENSGALT00000000200	-0.204185	1	ENSGALT00000000200	-0.249161	0.980983	ENSGALT00000000200	-0.0449762	1	ENSGALT00000000200	0.618145	0.0951649	ENSGALT00000000200	-0.0478016	0.994418	ENSGALT00000000200	-0.665947	0.155851	ENSGALT00000000200	0.180751	0.924456	ENSGALT00000000200	0.487685	0.460865	ENSGALT00000000200	0.306934	0.902215	ENSGALT00000000200	-0.44457	0.299319	ENSGALT00000000200	-0.207625	0.740082	ENSGALT00000000200	0.236945	0.93363	ENSGALT00000000200	-0.0474283	1	ENSGALT00000000200	-0.297894
ENSGALT00000000206	-0.808961	0.858596	ENSGALT00000000206	-0.955442	0.833989	ENSGALT00000000206	-0.146482	1	ENSGALT00000000206	-0.0940112	1	ENSGALT00000000206	0.592584	0.999942	ENSGALT00000000206	0.686595	1	ENSGALT00000000206	0.265026	0.941772	ENSGALT00000000206	0.196728	0.994418	ENSGALT00000000206	-0.0682979	1	ENSGALT00000000206	0.041296	0.999946	ENSGALT00000000206	-1.06304	0.724592	ENSGALT00000000206	-1.10434	0.935162	ENSGALT00000000206	1.01248	0.60481	ENSGALT00000000206	-0.325282	0.941246	ENSGALT00000000206	-1.33777	0.797843	ENSGALT00000000206	-0.0467219	1	ENSGALT00000000206	-0.0407538
ENSGALT00000000210	-0.238779	0.967685	ENSGALT00000000210	0.303184	0.962866	ENSGALT00000000210	0.541963	0.895944	ENSGALT00000000210	-0.171055	1	ENSGALT00000000210	0.247348	0.999942	ENSGALT00000000210	0.418402	1	ENSGALT00000000210	0.747629	0.590938	ENSGALT00000000210	0.949983	0.717015	ENSGALT00000000210	0.202354	0.945804	ENSGALT00000000210	0.966982	0.814103	ENSGALT00000000210	2.01878	0.255388	ENSGALT00000000210	1.0518	0.858455	ENSGALT00000000210	-2.48485	0.0350167	ENSGALT00000000210	-2.21416	0.0621784	ENSGALT00000000210	0.270694	0.999999	ENSGALT00000000210	-0.872367	1	ENSGALT00000000210	-0.83206
ENSGALT00000000212	-0.055498	0.995606	ENSGALT00000000212	-0.00166079	0.999953	ENSGALT00000000212	0.0538372	1	ENSGALT00000000212	0.296555	1	ENSGALT00000000212	0.56442	0.861708	ENSGALT00000000212	0.267864	1	ENSGALT00000000212	-0.448985	0.44623	ENSGALT00000000212	-0.0965718	0.980033	ENSGALT00000000212	0.352413	0.637253	ENSGALT00000000212	0.210992	0.952014	ENSGALT00000000212	0.751514	0.401689	ENSGALT00000000212	0.540522	0.817588	ENSGALT00000000212	-0.106948	0.930319	ENSGALT00000000212	-0.300426	0.732754	ENSGALT00000000212	-0.193478	0.987211	ENSGALT00000000212	0.0732145	1	ENSGALT00000000212	-0.132605
ENSGALT00000000217	-0.0369128	0.999953	ENSGALT00000000217	0.1369	0.966192	ENSGALT00000000217	0.173813	0.952464	ENSGALT00000000217	-0.447276	1	ENSGALT00000000217	-0.167927	0.999942	ENSGALT00000000217	0.279349	1	ENSGALT00000000217	-0.546052	0.373127	ENSGALT00000000217	-0.0424535	0.999914	ENSGALT00000000217	0.503599	0.502289	ENSGALT00000000217	-0.31099	0.907199	ENSGALT00000000217	-0.622376	0.558043	ENSGALT00000000217	-0.311386	0.959831	ENSGALT00000000217	0.0375101	0.999894	ENSGALT00000000217	0.333915	0.702597	ENSGALT00000000217	0.296405	0.956051	ENSGALT00000000217	-0.125939	1	ENSGALT00000000217	0.308899
ENSGALT00000000224	-0.000508228	0.987056	ENSGALT00000000224	-0.542837	0.999953	ENSGALT00000000224	-0.542328	0.957323	ENSGALT00000000224	3.36447	0.722523	ENSGALT00000000224	3.87724	0.678067	ENSGALT00000000224	0.512764	1	ENSGALT00000000224	-1.71724	0.521635	ENSGALT00000000224	-0.675503	0.878296	ENSGALT00000000224	1.04174	0.773603	ENSGALT00000000224	-0.89585	0.98059	ENSGALT00000000224	-1.22421	0.894045	ENSGALT00000000224	-0.328355	0.999999	ENSGALT00000000224	-0.806911	0.702691	ENSGALT00000000224	-0.151379	0.825746	ENSGALT00000000224	0.655532	0.987211	ENSGALT00000000224	1.47447	1	ENSGALT00000000224	5.06516
ENSGALT00000000240	0.320662	0.944915	ENSGALT00000000240	-0.685341	0.833314	ENSGALT00000000240	-1.006	0.70063	ENSGALT00000000240	0.456375	1	ENSGALT00000000240	-0.843514	0.971306	ENSGALT00000000240	-1.29989	0.859125	ENSGALT00000000240	-0.847028	0.502893	ENSGALT00000000240	-1.62205	0.368343	ENSGALT00000000240	-0.775024	0.616452	ENSGALT00000000240	-0.718915	0.881345	ENSGALT00000000240	-1.37639	0.526905	ENSGALT00000000240	-0.657471	0.950424	ENSGALT00000000240	-1.18444	0.379333	ENSGALT00000000240	-2.51103	0.0185296	ENSGALT00000000240	-1.32659	0.611733	ENSGALT00000000240	-0.607022	1	ENSGALT00000000240	-0.99974
ENSGALT00000000243	0.809432	0.551097	ENSGALT00000000243	0.356579	0.856755	ENSGALT00000000243	-0.452854	0.816622	ENSGALT00000000243	0.691439	0.928205	ENSGALT00000000243	0.332898	0.995675	ENSGALT00000000243	-0.358541	1	ENSGALT00000000243	0.201187	0.835507	ENSGALT00000000243	-0.146568	0.967781	ENSGALT00000000243	-0.347755	0.736952	ENSGALT00000000243	0.68194	0.722683	ENSGALT00000000243	0.459769	0.764861	ENSGALT00000000243	-0.222171	0.995826	ENSGALT00000000243	0.555933	0.502668	ENSGALT00000000243	0.520413	0.57989	ENSGALT00000000243	-0.0355196	0.999999	ENSGALT00000000243	-0.0290702	1	ENSGALT00000000243	-0.122511
ENSGALT00000000247	-0.279483	0.948106	ENSGALT00000000247	-0.620483	0.829306	ENSGALT00000000247	-0.340999	0.942872	ENSGALT00000000247	-0.237124	1	ENSGALT00000000247	-0.297866	0.999942	ENSGALT00000000247	-0.0607414	1	ENSGALT00000000247	1.5738	0.117896	ENSGALT00000000247	0.737349	0.760426	ENSGALT00000000247	-0.836451	0.537254	ENSGALT00000000247	-1.03785	0.715262	ENSGALT00000000247	-0.710702	0.758634	ENSGALT00000000247	0.327152	0.995538	ENSGALT00000000247	-0.541388	0.706497	ENSGALT00000000247	-0.252547	0.9165	ENSGALT00000000247	0.288841	0.995649	ENSGALT00000000247	0.261557	1	ENSGALT00000000247	0.00501801
ENSGALT00000000267	0.346799	0.799133	ENSGALT00000000267	0.26605	0.871759	ENSGALT00000000267	-0.0807487	0.99545	ENSGALT00000000267	-0.0177538	1	ENSGALT00000000267	0.360548	0.979682	ENSGALT00000000267	0.378301	0.994101	ENSGALT00000000267	0.27168	0.679174	ENSGALT00000000267	0.331712	0.81085	ENSGALT00000000267	0.0600318	0.97602	ENSGALT00000000267	0.551597	0.707159	ENSGALT00000000267	0.535116	0.606215	ENSGALT00000000267	-0.0164818	0.999999	ENSGALT00000000267	-0.156959	0.870068	ENSGALT00000000267	-0.15072	0.899113	ENSGALT00000000267	0.00623886	0.999999	ENSGALT00000000267	0.279875	1	ENSGALT00000000267	0.238654
ENSGALT00000000276	0.916191	0.778632	ENSGALT00000000276	-0.886289	0.727429	ENSGALT00000000276	-1.80248	0.477497	ENSGALT00000000276	0.429468	1	ENSGALT00000000276	0.0931264	0.999942	ENSGALT00000000276	-0.336342	1	ENSGALT00000000276	0.773072	0.560254	ENSGALT00000000276	-0.0884102	0.999914	ENSGALT00000000276	-0.861482	0.606208	ENSGALT00000000276	0.128062	0.999946	ENSGALT00000000276	0.477207	0.897911	ENSGALT00000000276	0.349145	0.999999	ENSGALT00000000276	0.423515	0.806412	ENSGALT00000000276	0.362316	0.885087	ENSGALT00000000276	-0.0611988	0.999999	ENSGALT00000000276	0.433322	1	ENSGALT00000000276	0.336658
ENSGALT00000000283	0.620445	0.825603	ENSGALT00000000283	-0.0566007	0.999953	ENSGALT00000000283	-0.677046	0.833944	ENSGALT00000000283	0.27281	1	ENSGALT00000000283	0.192747	0.999942	ENSGALT00000000283	-0.0800634	1	ENSGALT00000000283	0.938281	0.401796	ENSGALT00000000283	0.372403	0.914632	ENSGALT00000000283	-0.565878	0.718819	ENSGALT00000000283	-0.267347	0.994742	ENSGALT00000000283	-0.357579	0.923567	ENSGALT00000000283	-0.0902325	0.999999	ENSGALT00000000283	-1.58546	0.136756	ENSGALT00000000283	-0.422021	0.83081	ENSGALT00000000283	1.16344	0.649193	ENSGALT00000000283	0.153354	1	ENSGALT00000000283	-0.249002
ENSGALT00000000287	-0.339614	0.941946	ENSGALT00000000287	-1.49259	0.530081	ENSGALT00000000287	-1.15297	0.705442	ENSGALT00000000287	-0.924548	1	ENSGALT00000000287	-1.63754	0.799354	ENSGALT00000000287	-0.712993	1	ENSGALT00000000287	0.0815434	0.996	ENSGALT00000000287	-0.823232	0.808566	ENSGALT00000000287	-0.904776	0.619839	ENSGALT00000000287	0.615814	0.912824	ENSGALT00000000287	0.572766	0.921533	ENSGALT00000000287	-0.0430485	0.999999	ENSGALT00000000287	2.08822	0.11776	ENSGALT00000000287	1.67343	0.362469	ENSGALT00000000287	-0.414789	0.992802	ENSGALT00000000287	0.144036	1	ENSGALT00000000287	0.0226774
ENSGALT00000000294	-0.352973	0.91499	ENSGALT00000000294	-0.0775348	0.999953	ENSGALT00000000294	0.275438	0.959827	ENSGALT00000000294	0.280744	1	ENSGALT00000000294	0.244429	0.999942	ENSGALT00000000294	-0.0363149	1	ENSGALT00000000294	-0.500235	0.673117	ENSGALT00000000294	-0.130321	0.992122	ENSGALT00000000294	0.369914	0.822476	ENSGALT00000000294	-0.274346	0.985884	ENSGALT00000000294	-0.387409	0.899649	ENSGALT00000000294	-0.113063	0.999999	ENSGALT00000000294	-0.519877	0.70288	ENSGALT00000000294	-0.300337	0.882997	ENSGALT00000000294	0.21954	0.999999	ENSGALT00000000294	-0.620985	1	ENSGALT00000000294	-0.284193
ENSGALT00000000303	0.772573	0.820433	ENSGALT00000000303	0.186585	0.986541	ENSGALT00000000303	-0.585988	0.849713	ENSGALT00000000303	-0.51854	1	ENSGALT00000000303	1.47565	0.911489	ENSGALT00000000303	1.99419	0.245923	ENSGALT00000000303	-1.74336	0.183582	ENSGALT00000000303	-1.22326	0.666584	ENSGALT00000000303	0.520105	0.680235	ENSGALT00000000303	1.62124	0.699906	ENSGALT00000000303	1.33536	0.677187	ENSGALT00000000303	-0.285884	0.999999	ENSGALT00000000303	-3.65086	0.117602	ENSGALT00000000303	-3.3014	0.190096	ENSGALT00000000303	0.349465	0.987211	ENSGALT00000000303	-2.03821	0.866013	ENSGALT00000000303	-2.5473
ENSGALT00000000304	-0.508406	0.786335	ENSGALT00000000304	-0.134933	0.98466	ENSGALT00000000304	0.373473	0.885558	ENSGALT00000000304	-0.46753	1	ENSGALT00000000304	-0.00623565	0.999942	ENSGALT00000000304	0.461295	1	ENSGALT00000000304	-1.11816	0.151471	ENSGALT00000000304	-0.430484	0.842856	ENSGALT00000000304	0.68768	0.483811	ENSGALT00000000304	-0.063825	0.999946	ENSGALT00000000304	-0.25136	0.941938	ENSGALT00000000304	-0.187535	0.999999	ENSGALT00000000304	0.682815	0.560693	ENSGALT00000000304	-0.159659	0.964272	ENSGALT00000000304	-0.842475	0.682752	ENSGALT00000000304	0.638144	1	ENSGALT00000000304	0.617747
ENSGALT00000000305	0.501729	0.903274	ENSGALT00000000305	1.00657	0.801139	ENSGALT00000000305	0.504837	0.940767	ENSGALT00000000305	-1.56569	0.863382	ENSGALT00000000305	-1.94923	0.723859	ENSGALT00000000305	-0.383541	1	ENSGALT00000000305	-1.75072	0.201422	ENSGALT00000000305	-0.894768	0.820976	ENSGALT00000000305	0.855956	0.698008	ENSGALT00000000305	0.6851	0.918606	ENSGALT00000000305	0.872367	0.803581	ENSGALT00000000305	0.187267	0.999999	ENSGALT00000000305	1.08738	0.512086	ENSGALT00000000305	0.541713	0.850364	ENSGALT00000000305	-0.545671	0.98393	ENSGALT00000000305	-0.120886	1	ENSGALT00000000305	-0.161854
ENSGALT00000000313	1.03724	0.731336	ENSGALT00000000313	0.435965	0.938465	ENSGALT00000000313	-0.601271	0.897255	ENSGALT00000000313	2.56734	0.46482	ENSGALT00000000313	1.71252	0.743757	ENSGALT00000000313	-0.854827	0.995785	ENSGALT00000000313	0.792281	0.641546	ENSGALT00000000313	0.0373437	0.999914	ENSGALT00000000313	-0.754938	0.677639	ENSGALT00000000313	1.56449	0.687138	ENSGALT00000000313	1.30557	0.645261	ENSGALT00000000313	-0.258916	0.999999	ENSGALT00000000313	0.801404	0.692462	ENSGALT00000000313	0.752667	0.764939	ENSGALT00000000313	-0.0487375	0.999999	ENSGALT00000000313	-0.640839	1	ENSGALT00000000313	-0.644628
ENSGALT00000000318	2.13707	0.67725	ENSGALT00000000318	-0.0106171	0.999953	ENSGALT00000000318	-2.14769	0.75243	ENSGALT00000000318	1.23601	1	ENSGALT00000000318	0.995944	0.995675	ENSGALT00000000318	-0.240063	1	ENSGALT00000000318	1.19418	0.772195	ENSGALT00000000318	1.56165	0.706239	ENSGALT00000000318	0.367469	0.994944	ENSGALT00000000318	0.503652	0.999946	ENSGALT00000000318	2.44121	0.545003	ENSGALT00000000318	1.93756	0.947187	ENSGALT00000000318	0.699797	0.835382	ENSGALT00000000318	2.72609	0.189396	ENSGALT00000000318	2.0263	0.764296	ENSGALT00000000318	0.694283	1	ENSGALT00000000318	3.60607
ENSGALT00000000320	-0.223265	0.959697	ENSGALT00000000320	-0.0117857	0.999953	ENSGALT00000000320	0.21148	0.981654	ENSGALT00000000320	-0.00992114	1	ENSGALT00000000320	0.0149133	0.999942	ENSGALT00000000320	0.0248345	1	ENSGALT00000000320	0.466199	0.701746	ENSGALT00000000320	0.275069	0.946369	ENSGALT00000000320	-0.19113	0.933971	ENSGALT00000000320	0.132815	0.999946	ENSGALT00000000320	-0.253535	0.951417	ENSGALT00000000320	-0.386349	0.985103	ENSGALT00000000320	-0.464755	0.742728	ENSGALT00000000320	-0.418378	0.811017	ENSGALT00000000320	0.0463763	0.999999	ENSGALT00000000320	-0.261301	1	ENSGALT00000000320	-0.312402
ENSGALT00000000321	0.339923	0.96308	ENSGALT00000000321	0.543773	0.932251	ENSGALT00000000321	0.20385	1	ENSGALT00000000321	0.0999355	1	ENSGALT00000000321	-0.857887	0.985789	ENSGALT00000000321	-0.957822	1	ENSGALT00000000321	-1.15241	0.530865	ENSGALT00000000321	-0.905688	0.823703	ENSGALT00000000321	0.246722	0.960061	ENSGALT00000000321	-0.250763	0.999946	ENSGALT00000000321	0.322361	0.967557	ENSGALT00000000321	0.573124	0.991102	ENSGALT00000000321	-0.0668402	0.999894	ENSGALT00000000321	-0.695578	0.769611	ENSGALT00000000321	-0.628738	0.984067	ENSGALT00000000321	1.04173	1	ENSGALT00000000321	1.03417
ENSGALT00000000323	-0.789152	0.889565	ENSGALT00000000323	-1.88536	0.458549	ENSGALT00000000323	-1.09621	0.848031	ENSGALT00000000323	-2.87262	0.747258	ENSGALT00000000323	-4.83006	0.091139	ENSGALT00000000323	-1.95745	0.855108	ENSGALT00000000323	0.47406	0.867321	ENSGALT00000000323	-0.0579739	0.999914	ENSGALT00000000323	-0.532034	0.881681	ENSGALT00000000323	-1.75635	0.751143	ENSGALT00000000323	-2.21002	0.420833	ENSGALT00000000323	-0.453668	0.999999	ENSGALT00000000323	1.09296	0.715562	ENSGALT00000000323	-0.109694	0.999999	ENSGALT00000000323	-1.20266	0.93363	ENSGALT00000000323	0.38899	1	ENSGALT00000000323	0.938469
ENSGALT00000000326	-0.384605	0.913003	ENSGALT00000000326	-0.137364	0.994604	ENSGALT00000000326	0.247241	0.975804	ENSGALT00000000326	-0.119843	1	ENSGALT00000000326	0.20165	0.999942	ENSGALT00000000326	0.321492	1	ENSGALT00000000326	-0.984686	0.387361	ENSGALT00000000326	0.176798	0.983073	ENSGALT00000000326	1.16148	0.383553	ENSGALT00000000326	-0.575239	0.903028	ENSGALT00000000326	-0.117591	0.999999	ENSGALT00000000326	0.457649	0.979106	ENSGALT00000000326	0.223711	0.918471	ENSGALT00000000326	0.287333	0.900301	ENSGALT00000000326	0.0636216	0.999999	ENSGALT00000000326	0.107243	1	ENSGALT00000000326	0.701717
ENSGALT00000000328	0.117149	0.98575	ENSGALT00000000328	0.585424	0.763379	ENSGALT00000000328	0.468276	0.854789	ENSGALT00000000328	-0.496106	1	ENSGALT00000000328	-0.192402	0.999942	ENSGALT00000000328	0.303704	1	ENSGALT00000000328	-0.785975	0.394227	ENSGALT00000000328	0.0130343	0.999914	ENSGALT00000000328	0.79901	0.470424	ENSGALT00000000328	6.43215	0.396939	ENSGALT00000000328	5.08263	0.0589495	ENSGALT00000000328	-1.34952	0.944443	ENSGALT00000000328	-0.222488	0.775083	ENSGALT00000000328	-3.02723	0.267368	ENSGALT00000000328	-2.80474	0.223628	ENSGALT00000000328	1.55699	1	ENSGALT00000000328	3.59674
ENSGALT00000000330	1.04566	0.843071	ENSGALT00000000330	2.2802	0.477657	ENSGALT00000000330	1.23455	0.818526	ENSGALT00000000330	-2.03933	0.90409	ENSGALT00000000330	1.00156	0.994361	ENSGALT00000000330	3.04089	0.505308	ENSGALT00000000330	1.42955	0.487578	ENSGALT00000000330	3.58637	0.189992	ENSGALT00000000330	2.15682	0.345407	ENSGALT00000000330	-0.869427	0.942199	ENSGALT00000000330	1.11029	0.832499	ENSGALT00000000330	1.97972	0.799136	ENSGALT00000000330	-5.94328	0.00107072	ENSGALT00000000330	-2.04445	0.395948	ENSGALT00000000330	3.89882	0.0741879	ENSGALT00000000330	-2.39084	0.809414	ENSGALT00000000330	0.177301
ENSGALT00000000332	0.292339	0.884786	ENSGALT00000000332	0.36616	0.850529	ENSGALT00000000332	0.0738205	1	ENSGALT00000000332	-0.19444	1	ENSGALT00000000332	-0.0860956	0.999942	ENSGALT00000000332	0.108344	1	ENSGALT00000000332	0.174184	0.859664	ENSGALT00000000332	-0.239803	0.913276	ENSGALT00000000332	-0.413987	0.660625	ENSGALT00000000332	-0.467442	0.846941	ENSGALT00000000332	-0.591651	0.658123	ENSGALT00000000332	-0.12421	0.999999	ENSGALT00000000332	0.148036	0.913017	ENSGALT00000000332	0.48463	0.607724	ENSGALT00000000332	0.336594	0.962338	ENSGALT00000000332	-0.0175084	1	ENSGALT00000000332	0.0133032
ENSGALT00000000334	0.286439	0.938051	ENSGALT00000000334	-0.0619994	0.999953	ENSGALT00000000334	-0.348438	0.929791	ENSGALT00000000334	0.395434	1	ENSGALT00000000334	0.171355	0.999942	ENSGALT00000000334	-0.224078	1	ENSGALT00000000334	1.82556	0.0400945	ENSGALT00000000334	1.13284	0.496013	ENSGALT00000000334	-0.692724	0.586118	ENSGALT00000000334	-0.063801	0.999946	ENSGALT00000000334	0.0866908	0.999999	ENSGALT00000000334	0.150492	0.999999	ENSGALT00000000334	-0.606605	0.624473	ENSGALT00000000334	-0.166284	0.95545	ENSGALT00000000334	0.440321	0.968495	ENSGALT00000000334	-0.0647296	1	ENSGALT00000000334	-0.232542
ENSGALT00000000339	-0.413199	0.778632	ENSGALT00000000339	-0.0792421	0.994033	ENSGALT00000000339	0.333957	0.854789	ENSGALT00000000339	-0.127535	1	ENSGALT00000000339	-0.0704283	0.999942	ENSGALT00000000339	0.0571071	1	ENSGALT00000000339	-1.97033	0.000155919	ENSGALT00000000339	-0.908258	0.321085	ENSGALT00000000339	1.06207	0.150031	ENSGALT00000000339	0.388645	0.868036	ENSGALT00000000339	0.0477885	0.999999	ENSGALT00000000339	-0.340857	0.953143	ENSGALT00000000339	0.619587	0.36713	ENSGALT00000000339	0.216423	0.849767	ENSGALT00000000339	-0.403164	0.90327	ENSGALT00000000339	-0.149751	1	ENSGALT00000000339	0.16999
ENSGALT00000000344	0.514004	0.778632	ENSGALT00000000344	-0.00846276	0.999953	ENSGALT00000000344	-0.522467	0.788387	ENSGALT00000000344	0.278104	1	ENSGALT00000000344	-0.0891521	0.999942	ENSGALT00000000344	-0.367256	1	ENSGALT00000000344	0.390611	0.65869	ENSGALT00000000344	-0.280072	0.905596	ENSGALT00000000344	-0.670683	0.476472	ENSGALT00000000344	-0.791634	0.693774	ENSGALT00000000344	-0.180062	0.958347	ENSGALT00000000344	0.611572	0.885228	ENSGALT00000000344	-0.150455	0.924569	ENSGALT00000000344	0.0465481	0.999999	ENSGALT00000000344	0.197003	0.998142	ENSGALT00000000344	0.313607	1	ENSGALT00000000344	-0.0306535
ENSGALT00000000359	0.0765532	0.996692	ENSGALT00000000359	-0.0971021	0.996065	ENSGALT00000000359	-0.173655	0.981671	ENSGALT00000000359	-0.000825843	1	ENSGALT00000000359	-0.311521	0.999942	ENSGALT00000000359	-0.310695	1	ENSGALT00000000359	0.484027	0.605409	ENSGALT00000000359	-0.0727418	0.999914	ENSGALT00000000359	-0.556769	0.611581	ENSGALT00000000359	0.123583	0.999946	ENSGALT00000000359	-0.0721008	0.999999	ENSGALT00000000359	-0.195684	0.999999	ENSGALT00000000359	-0.808738	0.380814	ENSGALT00000000359	-0.568899	0.618171	ENSGALT00000000359	0.23984	0.993244	ENSGALT00000000359	0.18335	1	ENSGALT00000000359	-0.02106
ENSGALT00000000362	-0.31316	0.731336	ENSGALT00000000362	-0.0163991	0.999953	ENSGALT00000000362	0.296761	0.773681	ENSGALT00000000362	-0.0956017	1	ENSGALT00000000362	0.0945037	0.999942	ENSGALT00000000362	0.190105	1	ENSGALT00000000362	-1.04703	0.00275907	ENSGALT00000000362	-0.373154	0.626589	ENSGALT00000000362	0.673872	0.170839	ENSGALT00000000362	-0.214457	0.903522	ENSGALT00000000362	-0.145136	0.910112	ENSGALT00000000362	0.0693212	0.999999	ENSGALT00000000362	0.441941	0.313403	ENSGALT00000000362	0.356737	0.486123	ENSGALT00000000362	-0.0852039	0.999999	ENSGALT00000000362	-0.0653193	1	ENSGALT00000000362	-0.180266
ENSGALT00000000365	-0.185934	0.957579	ENSGALT00000000365	0.0851511	0.99858	ENSGALT00000000365	0.271085	0.940767	ENSGALT00000000365	-0.0557186	1	ENSGALT00000000365	-0.00402412	0.999942	ENSGALT00000000365	0.0516944	1	ENSGALT00000000365	0.279575	0.797431	ENSGALT00000000365	0.36146	0.880443	ENSGALT00000000365	0.0818857	0.981295	ENSGALT00000000365	-0.453606	0.891684	ENSGALT00000000365	-0.183062	0.965684	ENSGALT00000000365	0.270545	0.993189	ENSGALT00000000365	0.478612	0.647765	ENSGALT00000000365	0.228135	0.894142	ENSGALT00000000365	-0.250477	0.991195	ENSGALT00000000365	-0.276074	1	ENSGALT00000000365	-0.463169
ENSGALT00000000366	-0.53016	0.859692	ENSGALT00000000366	-1.32297	0.531696	ENSGALT00000000366	-0.792813	0.760962	ENSGALT00000000366	0.431485	1	ENSGALT00000000366	-0.170161	0.999942	ENSGALT00000000366	-0.601646	1	ENSGALT00000000366	-0.260835	0.869586	ENSGALT00000000366	-0.585549	0.846508	ENSGALT00000000366	-0.324714	0.855787	ENSGALT00000000366	0.207875	0.999946	ENSGALT00000000366	-0.935451	0.761197	ENSGALT00000000366	-1.14333	0.721519	ENSGALT00000000366	0.238533	0.921416	ENSGALT00000000366	0.48244	0.820136	ENSGALT00000000366	0.243907	0.998304	ENSGALT00000000366	-0.46214	1	ENSGALT00000000366	-1.05039
ENSGALT00000000384	0.204032	0.943518	ENSGALT00000000384	-0.842806	0.502623	ENSGALT00000000384	-1.04684	0.413264	ENSGALT00000000384	0.268434	1	ENSGALT00000000384	-0.373781	0.995675	ENSGALT00000000384	-0.642216	0.965999	ENSGALT00000000384	-0.470194	0.584332	ENSGALT00000000384	-0.419317	0.822711	ENSGALT00000000384	0.0508776	0.998457	ENSGALT00000000384	1.32456	0.432932	ENSGALT00000000384	0.0688256	0.999999	ENSGALT00000000384	-1.25574	0.360938	ENSGALT00000000384	0.637053	0.456566	ENSGALT00000000384	0.248352	0.863865	ENSGALT00000000384	-0.388701	0.952098	ENSGALT00000000384	0.0372097	1	ENSGALT00000000384	0.0782767
ENSGALT00000000388	0.527276	0.596708	ENSGALT00000000388	-0.230574	0.88437	ENSGALT00000000388	-0.757851	0.324183	ENSGALT00000000388	0.00483104	1	ENSGALT00000000388	-0.29676	0.984546	ENSGALT00000000388	-0.301591	1	ENSGALT00000000388	0.876857	0.057661	ENSGALT00000000388	-0.0491981	0.999914	ENSGALT00000000388	-0.926055	0.129704	ENSGALT00000000388	0.14305	0.982932	ENSGALT00000000388	0.105331	0.971432	ENSGALT00000000388	-0.0377183	0.999999	ENSGALT00000000388	-0.716085	0.159367	ENSGALT00000000388	-0.62194	0.264483	ENSGALT00000000388	0.0941447	0.999999	ENSGALT00000000388	0.156557	1	ENSGALT00000000388	-0.234573
ENSGALT00000000410	0.0195247	0.999953	ENSGALT00000000410	-0.00949945	0.999953	ENSGALT00000000410	-0.0290242	1	ENSGALT00000000410	0.156771	1	ENSGALT00000000410	0.338827	0.999942	ENSGALT00000000410	0.182055	1	ENSGALT00000000410	-0.00438973	1	ENSGALT00000000410	0.920525	0.608925	ENSGALT00000000410	0.924914	0.425069	ENSGALT00000000410	0.220037	0.998329	ENSGALT00000000410	-0.314178	0.926019	ENSGALT00000000410	-0.534215	0.952078	ENSGALT00000000410	-0.825925	0.475561	ENSGALT00000000410	-1.14806	0.299805	ENSGALT00000000410	-0.322137	0.987211	ENSGALT00000000410	-1.09586	0.878743	ENSGALT00000000410	-0.531217
ENSGALT00000000413	0.835129	0.661791	ENSGALT00000000413	-0.312584	0.930599	ENSGALT00000000413	-1.14771	0.457304	ENSGALT00000000413	0.926854	0.915746	ENSGALT00000000413	-0.0625677	0.999942	ENSGALT00000000413	-0.989422	0.864031	ENSGALT00000000413	-0.164843	0.911652	ENSGALT00000000413	-1.05235	0.480256	ENSGALT00000000413	-0.887504	0.412168	ENSGALT00000000413	0.537573	0.87873	ENSGALT00000000413	-0.387957	0.877059	ENSGALT00000000413	-0.925531	0.782769	ENSGALT00000000413	-0.913824	0.363194	ENSGALT00000000413	-0.680315	0.574051	ENSGALT00000000413	0.233508	0.998081	ENSGALT00000000413	0.0384536	1	ENSGALT00000000413	-0.204239
ENSGALT00000000419	-1.30935	0.894151	ENSGALT00000000419	1.38526	0.885657	ENSGALT00000000419	2.69461	0.755674	ENSGALT00000000419	0.858454	1	ENSGALT00000000419	-2.42126	0.948615	ENSGALT00000000419	-3.27971	0.955722	ENSGALT00000000419	-3.93935	0.308168	ENSGALT00000000419	-0.716202	0.962855	ENSGALT00000000419	3.22315	0.499973	ENSGALT00000000419	0.200273	0.999946	ENSGALT00000000419	-0.692391	0.957515	ENSGALT00000000419	-0.892664	0.999999	ENSGALT00000000419	9.60878	0.00278325	ENSGALT00000000419	-1.2813	0.807365	ENSGALT00000000419	-10.8901	0.000993024	ENSGALT00000000419	3.56886	0.962765	ENSGALT00000000419	-2.31308
ENSGALT00000000423	-1.19832	0.867344	ENSGALT00000000423	-0.517474	0.978137	ENSGALT00000000423	0.680843	0.966555	ENSGALT00000000423	-3.47557	0.758379	ENSGALT00000000423	-3.43433	0.742894	ENSGALT00000000423	0.0412369	1	ENSGALT00000000423	-3.73576	0.126582	ENSGALT00000000423	-3.97205	0.336272	ENSGALT00000000423	-0.236296	0.987804	ENSGALT00000000423	3.64477	0.611326	ENSGALT00000000423	2.12653	0.74795	ENSGALT00000000423	-1.51824	0.960564	ENSGALT00000000423	-2.65206	0.379936	ENSGALT00000000423	-1.78016	0.740884	ENSGALT00000000423	0.871903	0.990172	ENSGALT00000000423	-0.43088	1	ENSGALT00000000423	-1.09188
ENSGALT00000000424	0.278511	0.926717	ENSGALT00000000424	0.534746	0.817969	ENSGALT00000000424	0.256236	0.951962	ENSGALT00000000424	-0.0439842	1	ENSGALT00000000424	0.249058	0.999942	ENSGALT00000000424	0.293042	1	ENSGALT00000000424	-1.11408	0.176697	ENSGALT00000000424	-0.0270681	0.999914	ENSGALT00000000424	1.08701	0.280409	ENSGALT00000000424	0.551129	0.86211	ENSGALT00000000424	0.570349	0.764776	ENSGALT00000000424	0.0192198	0.999999	ENSGALT00000000424	1.19574	0.1764	ENSGALT00000000424	0.611313	0.610235	ENSGALT00000000424	-0.584429	0.89859	ENSGALT00000000424	-0.102007	1	ENSGALT00000000424	0.285625
ENSGALT00000000452	-2.3852	0.599176	ENSGALT00000000452	-1.97438	0.718143	ENSGALT00000000452	0.410822	0.99545	ENSGALT00000000452	-1.11277	1	ENSGALT00000000452	-1.43722	0.984546	ENSGALT00000000452	-0.324453	1	ENSGALT00000000452	-2.82115	0.326687	ENSGALT00000000452	-3.88766	0.37045	ENSGALT00000000452	-1.06652	0.827459	ENSGALT00000000452	1.92386	0.839852	ENSGALT00000000452	1.30236	0.850834	ENSGALT00000000452	-0.621506	0.999999	ENSGALT00000000452	1.74417	0.619031	ENSGALT00000000452	0.782163	0.868493	ENSGALT00000000452	-0.962003	0.984782	ENSGALT00000000452	1.85283	1	ENSGALT00000000452	-0.645346
ENSGALT00000000469	0.0729065	0.98575	ENSGALT00000000469	0.379534	0.756703	ENSGALT00000000469	0.306627	0.84288	ENSGALT00000000469	-0.218408	1	ENSGALT00000000469	0.140657	0.999942	ENSGALT00000000469	0.359065	0.995156	ENSGALT00000000469	-1.58977	0.000233069	ENSGALT00000000469	-0.645831	0.436273	ENSGALT00000000469	0.943941	0.134357	ENSGALT00000000469	0.841016	0.496106	ENSGALT00000000469	0.653671	0.441893	ENSGALT00000000469	-0.187345	0.985714	ENSGALT00000000469	0.378214	0.54651	ENSGALT00000000469	0.0144122	0.999999	ENSGALT00000000469	-0.363802	0.889267	ENSGALT00000000469	-0.131463	1	ENSGALT00000000469	-0.269483
ENSGALT00000000472	0.192187	0.875439	ENSGALT00000000472	0.673541	0.233052	ENSGALT00000000472	0.481354	0.57029	ENSGALT00000000472	-0.318858	1	ENSGALT00000000472	0.0798713	0.999942	ENSGALT00000000472	0.398729	0.939567	ENSGALT00000000472	-0.604627	0.138107	ENSGALT00000000472	-0.298754	0.758115	ENSGALT00000000472	0.305873	0.595773	ENSGALT00000000472	0.0574377	0.999946	ENSGALT00000000472	0.307502	0.733846	ENSGALT00000000472	0.250064	0.947525	ENSGALT00000000472	0.484446	0.290604	ENSGALT00000000472	0.416789	0.424533	ENSGALT00000000472	-0.0676567	0.999999	ENSGALT00000000472	0.146004	1	ENSGALT00000000472	-0.0652034
ENSGALT00000000481	0.363264	0.952217	ENSGALT00000000481	-0.690105	0.879954	ENSGALT00000000481	-1.05337	0.772059	ENSGALT00000000481	-0.369438	1	ENSGALT00000000481	-0.450352	0.999942	ENSGALT00000000481	-0.0809143	1	ENSGALT00000000481	1.02487	0.522531	ENSGALT00000000481	0.939478	0.79513	ENSGALT00000000481	-0.0853914	1	ENSGALT00000000481	1.54487	0.699906	ENSGALT00000000481	0.564185	0.903398	ENSGALT00000000481	-0.980685	0.932139	ENSGALT00000000481	-4.1766	0.00172263	ENSGALT00000000481	-3.94517	0.00223408	ENSGALT00000000481	0.23143	0.999999	ENSGALT00000000481	-0.22433	1	ENSGALT00000000481	-0.0183933
ENSGALT00000000496	0.758541	0.860622	ENSGALT00000000496	-0.104437	0.999953	ENSGALT00000000496	-0.862977	0.890854	ENSGALT00000000496	-0.253301	1	ENSGALT00000000496	-0.963476	0.978928	ENSGALT00000000496	-0.710175	1	ENSGALT00000000496	-2.80404	0.180149	ENSGALT00000000496	-1.45922	0.570242	ENSGALT00000000496	1.34483	0.671439	ENSGALT00000000496	-0.791365	0.913197	ENSGALT00000000496	0.200088	0.994399	ENSGALT00000000496	0.991453	0.943505	ENSGALT00000000496	-1.25471	0.522292	ENSGALT00000000496	-0.276216	0.939008	ENSGALT00000000496	0.978494	0.935534	ENSGALT00000000496	-1.13651	1	ENSGALT00000000496	-1.17805
ENSGALT00000000499	-3.80759	0.341348	ENSGALT00000000499	-2.78663	0.324942	ENSGALT00000000499	1.02096	0.875805	ENSGALT00000000499	1.12942	1	ENSGALT00000000499	-0.0245935	0.999942	ENSGALT00000000499	-1.15402	1	ENSGALT00000000499	0.427669	0.907891	ENSGALT00000000499	0.234086	0.993679	ENSGALT00000000499	-0.193582	0.986979	ENSGALT00000000499	1.14246	0.945543	ENSGALT00000000499	0.163359	0.999999	ENSGALT00000000499	-0.979102	0.985385	ENSGALT00000000499	3.31775	0.193416	ENSGALT00000000499	0.175219	0.971687	ENSGALT00000000499	-3.14253	0.359526	ENSGALT00000000499	-0.671477	1	ENSGALT00000000499	-0.281633
ENSGALT00000000503	-2.91212	0.43363	ENSGALT00000000503	-3.98969	0.999953	ENSGALT00000000503	-1.07757	1	ENSGALT00000000503	-0.445389	1	ENSGALT00000000503	0	0.999942	ENSGALT00000000503	0.445389	1	ENSGALT00000000503	4.81715	0.0546938	ENSGALT00000000503	3.55499	0.999914	ENSGALT00000000503	-1.26216	1	ENSGALT00000000503	3.79542	0.557669	ENSGALT00000000503	4.00699	0.999999	ENSGALT00000000503	0.211565	0.999999	ENSGALT00000000503	-0.315299	0.999894	ENSGALT00000000503	0	0.999999	ENSGALT00000000503	0.315299	0.999999	ENSGALT00000000503	-0.967806	1	ENSGALT00000000503	-1.52967
ENSGALT00000000510	-0.0734211	0.96811	ENSGALT00000000510	0.398964	0.556639	ENSGALT00000000510	0.472385	0.477497	ENSGALT00000000510	-0.444457	0.842155	ENSGALT00000000510	0.00694565	0.999942	ENSGALT00000000510	0.451403	0.804995	ENSGALT00000000510	-0.271299	0.502893	ENSGALT00000000510	-0.273736	0.743407	ENSGALT00000000510	-0.00243666	1	ENSGALT00000000510	0.112452	0.977669	ENSGALT00000000510	0.61353	0.236781	ENSGALT00000000510	0.501078	0.567388	ENSGALT00000000510	-0.1827	0.726177	ENSGALT00000000510	0.0879773	0.92111	ENSGALT00000000510	0.270677	0.876818	ENSGALT00000000510	-0.0413142	1	ENSGALT00000000510	-0.0805356
ENSGALT00000000518	-0.429201	0.84907	ENSGALT00000000518	-0.256211	0.948723	ENSGALT00000000518	0.17299	0.981975	ENSGALT00000000518	0.344907	1	ENSGALT00000000518	-0.442183	0.995675	ENSGALT00000000518	-0.78709	0.939567	ENSGALT00000000518	-1.06267	0.205365	ENSGALT00000000518	-1.17257	0.381771	ENSGALT00000000518	-0.109902	0.965459	ENSGALT00000000518	0.122075	0.999946	ENSGALT00000000518	1.22467	0.355759	ENSGALT00000000518	1.10259	0.590319	ENSGALT00000000518	0.813823	0.408283	ENSGALT00000000518	0.808677	0.464892	ENSGALT00000000518	-0.005146	0.999999	ENSGALT00000000518	0.792982	1	ENSGALT00000000518	0.0490975
ENSGALT00000000519	0.304053	0.919858	ENSGALT00000000519	-0.669055	0.751023	ENSGALT00000000519	-0.973108	0.589499	ENSGALT00000000519	-0.794188	0.981802	ENSGALT00000000519	-0.760643	0.93193	ENSGALT00000000519	0.033545	1	ENSGALT00000000519	-1.11431	0.191985	ENSGALT00000000519	-1.21955	0.380804	ENSGALT00000000519	-0.105235	0.97144	ENSGALT00000000519	0.490847	0.894166	ENSGALT00000000519	1.15909	0.436819	ENSGALT00000000519	0.668241	0.911553	ENSGALT00000000519	0.311875	0.824685	ENSGALT00000000519	-0.61039	0.631415	ENSGALT00000000519	-0.922265	0.689457	ENSGALT00000000519	0.594438	1	ENSGALT00000000519	0.0899461
ENSGALT00000000531	0.134914	0.942039	ENSGALT00000000531	-0.348982	0.737442	ENSGALT00000000531	-0.483896	0.61956	ENSGALT00000000531	0.506046	0.909315	ENSGALT00000000531	0.0754573	0.999942	ENSGALT00000000531	-0.430589	0.939567	ENSGALT00000000531	0.361081	0.495652	ENSGALT00000000531	-0.204126	0.880443	ENSGALT00000000531	-0.565207	0.321713	ENSGALT00000000531	-0.315042	0.856583	ENSGALT00000000531	-0.159459	0.916861	ENSGALT00000000531	0.155584	0.992803	ENSGALT00000000531	-0.348466	0.539907	ENSGALT00000000531	-0.66022	0.170726	ENSGALT00000000531	-0.311754	0.899456	ENSGALT00000000531	0.575406	0.830958	ENSGALT00000000531	0.175547
ENSGALT00000000539	-0.534205	0.986968	ENSGALT00000000539	-0.616413	0.960265	ENSGALT00000000539	-0.0822075	1	ENSGALT00000000539	-0.937829	1	ENSGALT00000000539	-0.680271	0.999942	ENSGALT00000000539	0.257558	1	ENSGALT00000000539	-0.914459	0.820913	ENSGALT00000000539	-1.42095	0.803479	ENSGALT00000000539	-0.506495	0.974131	ENSGALT00000000539	0.01105	0.999946	ENSGALT00000000539	3.84132	0.227554	ENSGALT00000000539	3.83027	0.543155	ENSGALT00000000539	-3.6587	0.215957	ENSGALT00000000539	-3.82083	0.127252	ENSGALT00000000539	-0.162128	0.968495	ENSGALT00000000539	1.22836	1	ENSGALT00000000539	2.72982
ENSGALT00000000544	-0.448453	0.947756	ENSGALT00000000544	0.971103	0.846613	ENSGALT00000000544	1.41956	0.782282	ENSGALT00000000544	-0.0533314	1	ENSGALT00000000544	0.307601	0.999942	ENSGALT00000000544	0.360933	1	ENSGALT00000000544	-0.74875	0.749587	ENSGALT00000000544	0.0233502	0.999914	ENSGALT00000000544	0.7721	0.835588	ENSGALT00000000544	1.38463	0.874582	ENSGALT00000000544	0.367949	0.977455	ENSGALT00000000544	-1.01668	0.985035	ENSGALT00000000544	0.587545	0.859409	ENSGALT00000000544	-0.921641	0.744327	ENSGALT00000000544	-1.50919	0.89859	ENSGALT00000000544	0.00494549	1	ENSGALT00000000544	-0.216681
ENSGALT00000000545	-0.219427	0.997779	ENSGALT00000000545	-1.18834	0.840776	ENSGALT00000000545	-0.968914	0.914921	ENSGALT00000000545	0.511569	1	ENSGALT00000000545	0.3043	0.999942	ENSGALT00000000545	-0.207269	1	ENSGALT00000000545	-5.80255	0.0531894	ENSGALT00000000545	-0.898155	0.919972	ENSGALT00000000545	4.9044	0.253262	ENSGALT00000000545	-0.229644	0.999946	ENSGALT00000000545	-1.71095	0.738081	ENSGALT00000000545	-1.4813	0.972474	ENSGALT00000000545	-1.0889	0.814526	ENSGALT00000000545	-1.50875	0.662991	ENSGALT00000000545	-0.419846	0.999999	ENSGALT00000000545	0.703037	1	ENSGALT00000000545	0.979004
ENSGALT00000000546	0.30927	0.890598	ENSGALT00000000546	0.267942	0.928792	ENSGALT00000000546	-0.041328	1	ENSGALT00000000546	0.385259	1	ENSGALT00000000546	-0.160647	0.999942	ENSGALT00000000546	-0.545906	0.990033	ENSGALT00000000546	1.45126	0.0352088	ENSGALT00000000546	0.226836	0.934745	ENSGALT00000000546	-1.22443	0.166877	ENSGALT00000000546	1.10118	0.557669	ENSGALT00000000546	1.10207	0.331511	ENSGALT00000000546	0.000883334	0.999999	ENSGALT00000000546	-0.81582	0.327561	ENSGALT00000000546	-0.45988	0.683847	ENSGALT00000000546	0.355939	0.964396	ENSGALT00000000546	0.504828	1	ENSGALT00000000546	-0.477067
ENSGALT00000000548	0.389205	0.861159	ENSGALT00000000548	-0.682733	0.679672	ENSGALT00000000548	-1.07194	0.413632	ENSGALT00000000548	0.395012	1	ENSGALT00000000548	-0.312309	0.999942	ENSGALT00000000548	-0.70732	0.944416	ENSGALT00000000548	-0.673906	0.416381	ENSGALT00000000548	-1.37348	0.216075	ENSGALT00000000548	-0.699574	0.482751	ENSGALT00000000548	0.267603	0.965569	ENSGALT00000000548	0.223581	0.942019	ENSGALT00000000548	-0.0440221	0.999999	ENSGALT00000000548	-0.161336	0.923342	ENSGALT00000000548	-0.810123	0.403633	ENSGALT00000000548	-0.648787	0.827695	ENSGALT00000000548	-0.127434	1	ENSGALT00000000548	-0.379899
ENSGALT00000000550	-0.599778	0.436254	ENSGALT00000000550	-0.235318	0.8432	ENSGALT00000000550	0.36446	0.702561	ENSGALT00000000550	-0.0934482	1	ENSGALT00000000550	0.00757084	0.999942	ENSGALT00000000550	0.101019	1	ENSGALT00000000550	-0.905243	0.014844	ENSGALT00000000550	-0.259131	0.80495	ENSGALT00000000550	0.646113	0.198344	ENSGALT00000000550	-0.541988	0.634325	ENSGALT00000000550	-0.49668	0.494687	ENSGALT00000000550	0.0453083	0.999999	ENSGALT00000000550	0.193047	0.746984	ENSGALT00000000550	0.376686	0.480846	ENSGALT00000000550	0.183639	0.974237	ENSGALT00000000550	-0.337375	1	ENSGALT00000000550	-0.0640251
ENSGALT00000000553	0.932599	0.907134	ENSGALT00000000553	0.606609	0.955349	ENSGALT00000000553	-0.32599	0.99545	ENSGALT00000000553	0.400755	1	ENSGALT00000000553	-0.849021	0.999942	ENSGALT00000000553	-1.24978	1	ENSGALT00000000553	1.19412	0.709407	ENSGALT00000000553	1.31311	0.773878	ENSGALT00000000553	0.118984	1	ENSGALT00000000553	1.10897	0.935713	ENSGALT00000000553	0.230243	0.999999	ENSGALT00000000553	-0.878725	0.98329	ENSGALT00000000553	-1.08996	0.819059	ENSGALT00000000553	-2.21534	0.364328	ENSGALT00000000553	-1.12539	0.979625	ENSGALT00000000553	-0.0658102	1	ENSGALT00000000553	1.07513
ENSGALT00000000555	0.565181	0.897007	ENSGALT00000000555	0.532278	0.914488	ENSGALT00000000555	-0.0329029	1	ENSGALT00000000555	-1.02595	1	ENSGALT00000000555	-0.593519	0.99893	ENSGALT00000000555	0.432431	1	ENSGALT00000000555	-0.418758	0.826538	ENSGALT00000000555	0.00746589	0.999914	ENSGALT00000000555	0.426224	0.873087	ENSGALT00000000555	-0.0244187	0.999946	ENSGALT00000000555	-0.216598	0.988413	ENSGALT00000000555	-0.19218	0.999999	ENSGALT00000000555	0.905078	0.599757	ENSGALT00000000555	0.212508	0.969978	ENSGALT00000000555	-0.692569	0.968495	ENSGALT00000000555	-0.488505	1	ENSGALT00000000555	0.34911
ENSGALT00000000556	0.762987	0.856728	ENSGALT00000000556	1.20142	0.690049	ENSGALT00000000556	0.438437	0.957737	ENSGALT00000000556	-0.11773	1	ENSGALT00000000556	0.0592898	0.999942	ENSGALT00000000556	0.17702	1	ENSGALT00000000556	0.169756	0.96658	ENSGALT00000000556	0.354738	0.955496	ENSGALT00000000556	0.184982	0.970817	ENSGALT00000000556	-0.185104	0.999946	ENSGALT00000000556	-0.889761	0.786525	ENSGALT00000000556	-0.704658	0.966371	ENSGALT00000000556	0.136125	0.990462	ENSGALT00000000556	0.939425	0.64409	ENSGALT00000000556	0.8033	0.936394	ENSGALT00000000556	-0.288417	1	ENSGALT00000000556	0.107984
ENSGALT00000000557	-0.0341239	0.999953	ENSGALT00000000557	0.241945	0.926708	ENSGALT00000000557	0.276069	0.90843	ENSGALT00000000557	0.315092	1	ENSGALT00000000557	0.412495	0.984292	ENSGALT00000000557	0.0974032	1	ENSGALT00000000557	-1.70146	0.0021794	ENSGALT00000000557	-0.55283	0.677516	ENSGALT00000000557	1.14863	0.148643	ENSGALT00000000557	-0.253615	0.947719	ENSGALT00000000557	-0.0997898	0.993	ENSGALT00000000557	0.153826	0.999999	ENSGALT00000000557	1.05931	0.0983999	ENSGALT00000000557	0.847132	0.244629	ENSGALT00000000557	-0.212174	0.989512	ENSGALT00000000557	0.450643	1	ENSGALT00000000557	0.207536
ENSGALT00000000559	0.537172	0.565297	ENSGALT00000000559	0.286194	0.821873	ENSGALT00000000559	-0.250978	0.860684	ENSGALT00000000559	0.116559	1	ENSGALT00000000559	-0.0166175	0.999942	ENSGALT00000000559	-0.133176	1	ENSGALT00000000559	0.454841	0.352056	ENSGALT00000000559	-0.470669	0.580675	ENSGALT00000000559	-0.92551	0.115547	ENSGALT00000000559	0.159268	0.966114	ENSGALT00000000559	0.558089	0.496324	ENSGALT00000000559	0.398821	0.871205	ENSGALT00000000559	-0.231487	0.722944	ENSGALT00000000559	-0.102011	0.931127	ENSGALT00000000559	0.129476	0.995649	ENSGALT00000000559	0.0863435	1	ENSGALT00000000559	-0.313556
ENSGALT00000000570	1.07313	0.43363	ENSGALT00000000570	0.68985	0.65013	ENSGALT00000000570	-0.38328	0.872224	ENSGALT00000000570	0.150178	1	ENSGALT00000000570	0.403318	0.994236	ENSGALT00000000570	0.25314	1	ENSGALT00000000570	-1.31334	0.0565581	ENSGALT00000000570	-0.570533	0.732652	ENSGALT00000000570	0.742809	0.422738	ENSGALT00000000570	0.686318	0.756711	ENSGALT00000000570	-0.0703644	0.999999	ENSGALT00000000570	-0.756683	0.816136	ENSGALT00000000570	0.68307	0.430625	ENSGALT00000000570	0.551908	0.604957	ENSGALT00000000570	-0.131163	0.999999	ENSGALT00000000570	0.420514	1	ENSGALT00000000570	0.386511
ENSGALT00000000584	0.13497	0.984816	ENSGALT00000000584	0.63079	0.793733	ENSGALT00000000584	0.49582	0.860012	ENSGALT00000000584	0.102537	1	ENSGALT00000000584	0.353096	0.999942	ENSGALT00000000584	0.250559	1	ENSGALT00000000584	-1.32312	0.134205	ENSGALT00000000584	-0.482576	0.847338	ENSGALT00000000584	0.840549	0.472959	ENSGALT00000000584	0.670568	0.834557	ENSGALT00000000584	0.109168	0.999999	ENSGALT00000000584	-0.5614	0.944798	ENSGALT00000000584	0.492925	0.697524	ENSGALT00000000584	0.316249	0.861467	ENSGALT00000000584	-0.176676	0.999999	ENSGALT00000000584	-0.00495746	1	ENSGALT00000000584	0.287559
ENSGALT00000000587	0.514961	0.694068	ENSGALT00000000587	0.0660789	0.997982	ENSGALT00000000587	-0.448882	0.764728	ENSGALT00000000587	-0.156096	1	ENSGALT00000000587	-0.0474891	0.999942	ENSGALT00000000587	0.108607	1	ENSGALT00000000587	0.770087	0.185585	ENSGALT00000000587	0.166431	0.945173	ENSGALT00000000587	-0.603657	0.413664	ENSGALT00000000587	-0.0194271	0.999946	ENSGALT00000000587	-0.211594	0.912316	ENSGALT00000000587	-0.192167	0.995074	ENSGALT00000000587	0.0851576	0.958335	ENSGALT00000000587	0.351972	0.695676	ENSGALT00000000587	0.266814	0.971115	ENSGALT00000000587	0.0853172	1	ENSGALT00000000587	-0.344167
ENSGALT00000000595	0.352581	0.877545	ENSGALT00000000595	-0.00981948	0.999953	ENSGALT00000000595	-0.3624	0.893608	ENSGALT00000000595	-0.101292	1	ENSGALT00000000595	-0.00222023	0.999942	ENSGALT00000000595	0.0990716	1	ENSGALT00000000595	1.01692	0.185344	ENSGALT00000000595	0.0776783	0.999914	ENSGALT00000000595	-0.939238	0.31194	ENSGALT00000000595	-0.708906	0.783631	ENSGALT00000000595	0.188214	0.96598	ENSGALT00000000595	0.89712	0.733156	ENSGALT00000000595	-0.749251	0.414455	ENSGALT00000000595	-0.0653082	0.999999	ENSGALT00000000595	0.683943	0.806952	ENSGALT00000000595	0.448784	1	ENSGALT00000000595	-0.475261
ENSGALT00000000598	2.04057	0.766041	ENSGALT00000000598	3.80271	0.578926	ENSGALT00000000598	1.76214	0.831234	ENSGALT00000000598	0.170171	1	ENSGALT00000000598	2.56516	0.907363	ENSGALT00000000598	2.39499	0.977311	ENSGALT00000000598	-0.359709	0.928185	ENSGALT00000000598	0.559261	0.999914	ENSGALT00000000598	0.91897	1	ENSGALT00000000598	1.40123	0.896228	ENSGALT00000000598	2.31465	0.620194	ENSGALT00000000598	0.913419	0.999999	ENSGALT00000000598	-1.34104	0.516647	ENSGALT00000000598	1.17165	0.711225	ENSGALT00000000598	2.51269	0.717942	ENSGALT00000000598	-0.636059	1	ENSGALT00000000598	-0.636059
ENSGALT00000000599	-0.280419	0.929076	ENSGALT00000000599	-1.42025	0.252883	ENSGALT00000000599	-1.13983	0.504313	ENSGALT00000000599	0.319547	1	ENSGALT00000000599	-0.491665	0.989709	ENSGALT00000000599	-0.811213	0.944416	ENSGALT00000000599	0.30878	0.796557	ENSGALT00000000599	-0.0880139	0.999914	ENSGALT00000000599	-0.396794	0.786023	ENSGALT00000000599	-0.217996	0.996229	ENSGALT00000000599	-1.09827	0.531282	ENSGALT00000000599	-0.880275	0.847936	ENSGALT00000000599	0.778784	0.457094	ENSGALT00000000599	0.229906	0.914708	ENSGALT00000000599	-0.548878	0.93363	ENSGALT00000000599	0.413343	1	ENSGALT00000000599	-0.219754
ENSGALT00000000612	-4.6524	0.028999	ENSGALT00000000612	-4.73241	0.00366853	ENSGALT00000000612	-0.0800074	1	ENSGALT00000000612	0.635561	1	ENSGALT00000000612	1.7108	0.954209	ENSGALT00000000612	1.07524	0.859125	ENSGALT00000000612	0.193798	0.915615	ENSGALT00000000612	1.57786	0.645744	ENSGALT00000000612	1.38406	0.240752	ENSGALT00000000612	-2.21001	0.815488	ENSGALT00000000612	-3.02368	0.612676	ENSGALT00000000612	-0.813674	0.932139	ENSGALT00000000612	-3.08696	0.268888	ENSGALT00000000612	-3.20689	0.266236	ENSGALT00000000612	-0.119925	0.999999	ENSGALT00000000612	0.182841	1	ENSGALT00000000612	1.0431
ENSGALT00000000620	1.07258	0.589742	ENSGALT00000000620	-0.804506	0.817969	ENSGALT00000000620	-1.87709	0.340652	ENSGALT00000000620	-0.436319	1	ENSGALT00000000620	0.255602	0.999942	ENSGALT00000000620	0.691921	1	ENSGALT00000000620	-0.663776	0.577888	ENSGALT00000000620	0.182009	0.984804	ENSGALT00000000620	0.845785	0.567163	ENSGALT00000000620	1.36543	0.645269	ENSGALT00000000620	1.61684	0.430811	ENSGALT00000000620	0.251413	0.999999	ENSGALT00000000620	1.57481	0.239872	ENSGALT00000000620	0.95949	0.59606	ENSGALT00000000620	-0.61532	0.938442	ENSGALT00000000620	0.587628	1	ENSGALT00000000620	-0.197685
ENSGALT00000000627	-0.880631	0.618251	ENSGALT00000000627	-1.01758	0.484001	ENSGALT00000000627	-0.136945	0.994781	ENSGALT00000000627	0.329532	1	ENSGALT00000000627	-0.0260382	0.999942	ENSGALT00000000627	-0.35557	1	ENSGALT00000000627	-0.600076	0.526662	ENSGALT00000000627	-1.27544	0.326148	ENSGALT00000000627	-0.675361	0.54341	ENSGALT00000000627	0.135878	0.999946	ENSGALT00000000627	-0.250662	0.939282	ENSGALT00000000627	-0.38654	0.974365	ENSGALT00000000627	-0.243572	0.871341	ENSGALT00000000627	-0.996347	0.320919	ENSGALT00000000627	-0.752775	0.799728	ENSGALT00000000627	-0.273368	1	ENSGALT00000000627	-0.912948
ENSGALT00000000635	0.722358	0.817158	ENSGALT00000000635	2.62287	0.0450163	ENSGALT00000000635	1.90051	0.286232	ENSGALT00000000635	-1.18133	0.938005	ENSGALT00000000635	1.47807	0.793242	ENSGALT00000000635	2.65941	0.125172	ENSGALT00000000635	0.131379	0.966995	ENSGALT00000000635	1.6634	0.379632	ENSGALT00000000635	1.53202	0.261516	ENSGALT00000000635	-0.0252016	0.999946	ENSGALT00000000635	1.96505	0.280648	ENSGALT00000000635	1.99025	0.351922	ENSGALT00000000635	-2.04866	0.0820972	ENSGALT00000000635	1.25617	0.39922	ENSGALT00000000635	3.30483	0.00202997	ENSGALT00000000635	-1.92426	0.550346	ENSGALT00000000635	0.689883
ENSGALT00000000639	-1.28945	0.867625	ENSGALT00000000639	-0.19335	0.997874	ENSGALT00000000639	1.0961	0.9138	ENSGALT00000000639	0.193947	1	ENSGALT00000000639	0.178596	0.999942	ENSGALT00000000639	-0.0153507	1	ENSGALT00000000639	-2.61374	0.498041	ENSGALT00000000639	-0.996017	0.815539	ENSGALT00000000639	1.61773	0.699541	ENSGALT00000000639	2.42002	0.829998	ENSGALT00000000639	0.64804	0.903505	ENSGALT00000000639	-1.77198	0.944333	ENSGALT00000000639	-3.429	0.370424	ENSGALT00000000639	-2.64204	0.119467	ENSGALT00000000639	0.786968	0.94614	ENSGALT00000000639	0.913442	1	ENSGALT00000000639	-0.0492517
ENSGALT00000000640	0.68289	0.694068	ENSGALT00000000640	0.481084	0.824402	ENSGALT00000000640	-0.201807	0.967557	ENSGALT00000000640	-0.584455	1	ENSGALT00000000640	-0.299089	0.999942	ENSGALT00000000640	0.285366	1	ENSGALT00000000640	1.08092	0.158509	ENSGALT00000000640	-0.0497999	0.999914	ENSGALT00000000640	-1.13072	0.22502	ENSGALT00000000640	0.935136	0.654298	ENSGALT00000000640	0.897491	0.52744	ENSGALT00000000640	-0.0376446	0.999999	ENSGALT00000000640	-0.653521	0.481146	ENSGALT00000000640	0.0465036	0.999999	ENSGALT00000000640	0.700025	0.793291	ENSGALT00000000640	-0.243531	1	ENSGALT00000000640	-0.596346
ENSGALT00000000648	0.387812	0.883257	ENSGALT00000000648	0.248103	0.953942	ENSGALT00000000648	-0.139709	0.994781	ENSGALT00000000648	0.226068	1	ENSGALT00000000648	-0.161125	0.999942	ENSGALT00000000648	-0.387192	1	ENSGALT00000000648	1.49722	0.0717586	ENSGALT00000000648	0.35856	0.891578	ENSGALT00000000648	-1.13866	0.272519	ENSGALT00000000648	0.946406	0.693548	ENSGALT00000000648	0.932624	0.565116	ENSGALT00000000648	-0.0137822	0.999999	ENSGALT00000000648	-1.5697	0.0600248	ENSGALT00000000648	-1.2019	0.196849	ENSGALT00000000648	0.367796	0.974237	ENSGALT00000000648	0.912903	0.931435	ENSGALT00000000648	0.186596
ENSGALT00000000663	0.12204	0.999953	ENSGALT00000000663	1.88739	0.999953	ENSGALT00000000663	1.76535	0.826487	ENSGALT00000000663	0.745114	1	ENSGALT00000000663	-2.01048	0.999942	ENSGALT00000000663	-2.7556	0.921017	ENSGALT00000000663	0.300654	0.940628	ENSGALT00000000663	-0.9293	0.849209	ENSGALT00000000663	-1.22995	0.647077	ENSGALT00000000663	3.08869	0.999946	ENSGALT00000000663	0	0.999999	ENSGALT00000000663	-3.08869	0.999999	ENSGALT00000000663	-0.3173	0.999894	ENSGALT00000000663	-2.05361	0.999999	ENSGALT00000000663	-1.73631	0.858726	ENSGALT00000000663	-1.17361	1	ENSGALT00000000663	2.3314
ENSGALT00000000680	0.828515	0.92569	ENSGALT00000000680	4.93434	0.222975	ENSGALT00000000680	4.10583	0.501443	ENSGALT00000000680	-2.26071	1	ENSGALT00000000680	0.582751	0.999942	ENSGALT00000000680	2.84347	0.894295	ENSGALT00000000680	0.679571	0.610451	ENSGALT00000000680	3.34259	0.517313	ENSGALT00000000680	2.66302	0.485721	ENSGALT00000000680	-1.88152	0.890653	ENSGALT00000000680	-0.14484	0.912389	ENSGALT00000000680	1.73668	0.958667	ENSGALT00000000680	-2.56073	0.439727	ENSGALT00000000680	-3.44524	0.349676	ENSGALT00000000680	-0.884509	0.987211	ENSGALT00000000680	0.288167	1	ENSGALT00000000680	1.0042
ENSGALT00000000697	0.0982532	0.949466	ENSGALT00000000697	-0.125817	0.936631	ENSGALT00000000697	-0.22407	0.845614	ENSGALT00000000697	0.0179663	1	ENSGALT00000000697	-0.00105014	0.999942	ENSGALT00000000697	-0.0190164	1	ENSGALT00000000697	0.20384	0.649802	ENSGALT00000000697	-0.0779843	0.971253	ENSGALT00000000697	-0.281824	0.574192	ENSGALT00000000697	-0.0538231	0.999946	ENSGALT00000000697	-0.0318714	0.999999	ENSGALT00000000697	0.0219517	0.999999	ENSGALT00000000697	0.00558525	0.999894	ENSGALT00000000697	0.268203	0.612092	ENSGALT00000000697	0.262617	0.893601	ENSGALT00000000697	0.060621	1	ENSGALT00000000697	0.0412252
ENSGALT00000000702	0.281187	0.746302	ENSGALT00000000702	0.638407	0.183013	ENSGALT00000000702	0.35722	0.67337	ENSGALT00000000702	-0.160703	1	ENSGALT00000000702	0.235317	0.984546	ENSGALT00000000702	0.39602	0.891881	ENSGALT00000000702	-0.445964	0.254848	ENSGALT00000000702	-0.135522	0.913509	ENSGALT00000000702	0.310442	0.540927	ENSGALT00000000702	0.0221446	0.999946	ENSGALT00000000702	0.707475	0.16941	ENSGALT00000000702	0.68533	0.255436	ENSGALT00000000702	-0.151905	0.793445	ENSGALT00000000702	0.170007	0.799422	ENSGALT00000000702	0.321912	0.806952	ENSGALT00000000702	0.0576763	1	ENSGALT00000000702	0.0952117
ENSGALT00000000712	1.66203	0.59845	ENSGALT00000000712	1.66321	0.564485	ENSGALT00000000712	0.00118469	1	ENSGALT00000000712	1.84219	0.90409	ENSGALT00000000712	1.98821	0.799354	ENSGALT00000000712	0.146025	1	ENSGALT00000000712	1.81571	0.33759	ENSGALT00000000712	3.44355	0.229528	ENSGALT00000000712	1.62784	0.328613	ENSGALT00000000712	0.174825	0.999946	ENSGALT00000000712	-1.26774	0.776226	ENSGALT00000000712	-1.44257	0.798852	ENSGALT00000000712	0.342986	0.941564	ENSGALT00000000712	-1.52635	0.59113	ENSGALT00000000712	-1.86934	0.450785	ENSGALT00000000712	-0.321975	1	ENSGALT00000000712	0.245677
ENSGALT00000000721	-0.153011	0.957579	ENSGALT00000000721	-0.129714	0.981763	ENSGALT00000000721	0.023297	1	ENSGALT00000000721	0.0504993	1	ENSGALT00000000721	-0.00449971	0.999942	ENSGALT00000000721	-0.054999	1	ENSGALT00000000721	0.718117	0.319651	ENSGALT00000000721	0.146686	0.969907	ENSGALT00000000721	-0.571431	0.540929	ENSGALT00000000721	-0.358174	0.920396	ENSGALT00000000721	-0.385824	0.843358	ENSGALT00000000721	-0.0276504	0.999999	ENSGALT00000000721	-0.296742	0.777881	ENSGALT00000000721	0.29565	0.818531	ENSGALT00000000721	0.592392	0.797843	ENSGALT00000000721	-0.0552759	1	ENSGALT00000000721	-0.366754
ENSGALT00000000728	-0.224032	0.894151	ENSGALT00000000728	-0.140862	0.962395	ENSGALT00000000728	0.0831702	0.99545	ENSGALT00000000728	-0.0811982	1	ENSGALT00000000728	0.136997	0.999942	ENSGALT00000000728	0.218195	1	ENSGALT00000000728	0.0100077	1	ENSGALT00000000728	0.195432	0.913276	ENSGALT00000000728	0.185424	0.847846	ENSGALT00000000728	0.633007	0.681696	ENSGALT00000000728	0.298077	0.827847	ENSGALT00000000728	-0.33493	0.944798	ENSGALT00000000728	0.0544158	0.988905	ENSGALT00000000728	-0.271817	0.777868	ENSGALT00000000728	-0.326232	0.93363	ENSGALT00000000728	-0.306915	1	ENSGALT00000000728	0.0220586
ENSGALT00000000739	-0.405478	0.810961	ENSGALT00000000739	0.211289	0.941554	ENSGALT00000000739	0.616767	0.669403	ENSGALT00000000739	0.100064	1	ENSGALT00000000739	-0.304463	0.99893	ENSGALT00000000739	-0.404527	1	ENSGALT00000000739	-0.335715	0.67317	ENSGALT00000000739	-0.336316	0.851502	ENSGALT00000000739	-0.000600677	1	ENSGALT00000000739	-0.363846	0.900184	ENSGALT00000000739	1.07341	0.260401	ENSGALT00000000739	1.43725	0.0685238	ENSGALT00000000739	-0.347107	0.702691	ENSGALT00000000739	-0.250778	0.840146	ENSGALT00000000739	0.0963288	0.999999	ENSGALT00000000739	-0.137685	1	ENSGALT00000000739	-0.00491391
ENSGALT00000000743	-0.0100825	0.999953	ENSGALT00000000743	0.167262	0.92701	ENSGALT00000000743	0.177344	0.91866	ENSGALT00000000743	-0.394794	0.987561	ENSGALT00000000743	0.00649566	0.999942	ENSGALT00000000743	0.401289	0.944416	ENSGALT00000000743	-1.23306	0.0016354	ENSGALT00000000743	-0.523982	0.505677	ENSGALT00000000743	0.709076	0.193138	ENSGALT00000000743	0.191404	0.942199	ENSGALT00000000743	0.334959	0.735147	ENSGALT00000000743	0.143555	0.995363	ENSGALT00000000743	0.358997	0.505014	ENSGALT00000000743	0.418455	0.472979	ENSGALT00000000743	0.0594586	0.999999	ENSGALT00000000743	0.0509757	1	ENSGALT00000000743	-0.24813
ENSGALT00000000748	0.66051	0.663814	ENSGALT00000000748	-0.495729	0.793831	ENSGALT00000000748	-1.15624	0.287695	ENSGALT00000000748	0.356856	1	ENSGALT00000000748	0.390211	0.994236	ENSGALT00000000748	0.0333543	1	ENSGALT00000000748	0.632137	0.401017	ENSGALT00000000748	-0.123924	0.980719	ENSGALT00000000748	-0.75606	0.391366	ENSGALT00000000748	-0.173476	0.995399	ENSGALT00000000748	0.0620152	0.999999	ENSGALT00000000748	0.235491	0.995074	ENSGALT00000000748	0.276446	0.798001	ENSGALT00000000748	-0.192439	0.903648	ENSGALT00000000748	-0.468885	0.913277	ENSGALT00000000748	1.18716	0.531625	ENSGALT00000000748	-0.0774354
ENSGALT00000000749	-0.223869	0.922232	ENSGALT00000000749	0.194691	0.951912	ENSGALT00000000749	0.418561	0.819487	ENSGALT00000000749	0.231969	1	ENSGALT00000000749	0.266979	0.999942	ENSGALT00000000749	0.0350094	1	ENSGALT00000000749	-1.64124	0.00406231	ENSGALT00000000749	-0.487617	0.742086	ENSGALT00000000749	1.15362	0.148379	ENSGALT00000000749	0.370249	0.893637	ENSGALT00000000749	-0.341539	0.835771	ENSGALT00000000749	-0.711788	0.766185	ENSGALT00000000749	0.174397	0.883941	ENSGALT00000000749	0.143926	0.931127	ENSGALT00000000749	-0.0304707	0.999999	ENSGALT00000000749	-0.236431	1	ENSGALT00000000749	0.35783
ENSGALT00000000757	-0.13702	0.999783	ENSGALT00000000757	3.34514	0.543961	ENSGALT00000000757	3.48216	0.574851	ENSGALT00000000757	1.66353	0.944546	ENSGALT00000000757	0.987422	0.999942	ENSGALT00000000757	-0.67611	1	ENSGALT00000000757	-2.97702	0.101714	ENSGALT00000000757	0.0550767	0.857653	ENSGALT00000000757	3.0321	0.391366	ENSGALT00000000757	1.75929	0.841769	ENSGALT00000000757	3.71011	0.388898	ENSGALT00000000757	1.95082	0.905826	ENSGALT00000000757	2.22173	0.395212	ENSGALT00000000757	1.45448	0.732754	ENSGALT00000000757	-0.767245	0.989512	ENSGALT00000000757	2.77	0.821243	ENSGALT00000000757	2.46222
ENSGALT00000000773	0.606773	0.78621	ENSGALT00000000773	0.238147	0.96238	ENSGALT00000000773	-0.368627	0.925684	ENSGALT00000000773	0.385748	1	ENSGALT00000000773	0.511389	0.986443	ENSGALT00000000773	0.125641	1	ENSGALT00000000773	0.549827	0.604648	ENSGALT00000000773	0.0693999	0.999914	ENSGALT00000000773	-0.480427	0.728867	ENSGALT00000000773	1.19388	0.645269	ENSGALT00000000773	1.41398	0.29748	ENSGALT00000000773	0.220101	0.999999	ENSGALT00000000773	1.32375	0.194562	ENSGALT00000000773	1.10911	0.324841	ENSGALT00000000773	-0.214639	0.999999	ENSGALT00000000773	0.599548	1	ENSGALT00000000773	0.243935
ENSGALT00000000776	1.21036	0.676436	ENSGALT00000000776	2.44727	0.168432	ENSGALT00000000776	1.23691	0.701719	ENSGALT00000000776	0.45325	1	ENSGALT00000000776	1.42788	0.85631	ENSGALT00000000776	0.974632	0.994101	ENSGALT00000000776	0.24943	0.912418	ENSGALT00000000776	0.789175	0.828525	ENSGALT00000000776	0.539745	0.808979	ENSGALT00000000776	0.512442	0.952218	ENSGALT00000000776	1.75642	0.441893	ENSGALT00000000776	1.24397	0.850501	ENSGALT00000000776	1.44727	0.335724	ENSGALT00000000776	1.77337	0.252276	ENSGALT00000000776	0.326103	0.999815	ENSGALT00000000776	0.242944	1	ENSGALT00000000776	1.56441
ENSGALT00000000779	0.275108	0.976838	ENSGALT00000000779	-3.1321	0.117387	ENSGALT00000000779	-3.40721	0.0875585	ENSGALT00000000779	-1.10101	1	ENSGALT00000000779	-0.442978	0.999942	ENSGALT00000000779	0.65803	1	ENSGALT00000000779	-2.18498	0.166256	ENSGALT00000000779	-2.44176	0.33563	ENSGALT00000000779	-0.256786	0.954325	ENSGALT00000000779	0.813455	0.911171	ENSGALT00000000779	-0.727142	0.871942	ENSGALT00000000779	-1.5406	0.831549	ENSGALT00000000779	-0.852073	0.703186	ENSGALT00000000779	-1.62993	0.418403	ENSGALT00000000779	-0.777854	0.96829	ENSGALT00000000779	-0.565129	1	ENSGALT00000000779	0.29691
ENSGALT00000000792	-1.95317	0.59845	ENSGALT00000000792	-2.36421	0.217418	ENSGALT00000000792	-0.411047	0.967557	ENSGALT00000000792	-0.960491	1	ENSGALT00000000792	-0.349171	0.999942	ENSGALT00000000792	0.61132	1	ENSGALT00000000792	-2.10705	0.534405	ENSGALT00000000792	-1.07621	0.826098	ENSGALT00000000792	1.03084	0.826233	ENSGALT00000000792	1.15034	0.897428	ENSGALT00000000792	1.19852	0.784127	ENSGALT00000000792	0.04818	0.999999	ENSGALT00000000792	-2.43682	0.436806	ENSGALT00000000792	-4.05401	0.0841674	ENSGALT00000000792	-1.61719	0.785229	ENSGALT00000000792	0.603508	1	ENSGALT00000000792	-0.376264
ENSGALT00000000797	0.0800491	0.990466	ENSGALT00000000797	-0.356609	0.844508	ENSGALT00000000797	-0.436659	0.796178	ENSGALT00000000797	-0.176404	1	ENSGALT00000000797	-1.00032	0.620242	ENSGALT00000000797	-0.823912	0.758323	ENSGALT00000000797	0.878471	0.155245	ENSGALT00000000797	0.367994	0.826098	ENSGALT00000000797	-0.510477	0.537254	ENSGALT00000000797	-0.53943	0.784703	ENSGALT00000000797	-0.0272323	0.999999	ENSGALT00000000797	0.512198	0.8898	ENSGALT00000000797	-0.034323	0.999894	ENSGALT00000000797	-0.315662	0.758687	ENSGALT00000000797	-0.281339	0.97145	ENSGALT00000000797	1.08388	0.511004	ENSGALT00000000797	0.712843
ENSGALT00000000804	0.338253	0.903608	ENSGALT00000000804	0.22926	0.960352	ENSGALT00000000804	-0.108993	1	ENSGALT00000000804	-0.0885871	1	ENSGALT00000000804	0.868972	0.908335	ENSGALT00000000804	0.95756	0.869619	ENSGALT00000000804	-0.423935	0.721555	ENSGALT00000000804	0.503665	0.838901	ENSGALT00000000804	0.9276	0.387717	ENSGALT00000000804	0.220064	0.998448	ENSGALT00000000804	-0.028564	0.999999	ENSGALT00000000804	-0.248628	0.999999	ENSGALT00000000804	-0.210415	0.91168	ENSGALT00000000804	0.154066	0.96244	ENSGALT00000000804	0.364481	0.975288	ENSGALT00000000804	-0.373491	1	ENSGALT00000000804	-0.229574
ENSGALT00000000806	0.429252	0.535256	ENSGALT00000000806	0.242923	0.787105	ENSGALT00000000806	-0.186329	0.867005	ENSGALT00000000806	-0.057618	1	ENSGALT00000000806	0.159686	0.99893	ENSGALT00000000806	0.217304	1	ENSGALT00000000806	0.28221	0.459586	ENSGALT00000000806	-0.181707	0.848243	ENSGALT00000000806	-0.463917	0.271832	ENSGALT00000000806	0.0187677	0.999946	ENSGALT00000000806	0.165604	0.856255	ENSGALT00000000806	0.146837	0.980126	ENSGALT00000000806	0.0352332	0.984819	ENSGALT00000000806	0.358133	0.406438	ENSGALT00000000806	0.3229	0.772188	ENSGALT00000000806	0.170967	1	ENSGALT00000000806	-0.0904919
ENSGALT00000000811	-0.0334538	0.996448	ENSGALT00000000811	-0.124602	0.929489	ENSGALT00000000811	-0.0911481	0.964419	ENSGALT00000000811	-0.307758	0.983519	ENSGALT00000000811	-0.106695	0.999942	ENSGALT00000000811	0.201063	1	ENSGALT00000000811	-0.0672035	0.907774	ENSGALT00000000811	-0.091984	0.951533	ENSGALT00000000811	-0.0247805	0.995704	ENSGALT00000000811	0.0245331	0.999946	ENSGALT00000000811	0.00175263	0.999999	ENSGALT00000000811	-0.0227805	0.999999	ENSGALT00000000811	0.442093	0.229609	ENSGALT00000000811	0.44677	0.245526	ENSGALT00000000811	0.00467717	0.999999	ENSGALT00000000811	0.148664	1	ENSGALT00000000811	0.088025
ENSGALT00000000813	0.490361	0.838778	ENSGALT00000000813	-0.0350872	0.999953	ENSGALT00000000813	-0.525448	0.840531	ENSGALT00000000813	-0.0825437	1	ENSGALT00000000813	0.237023	0.999942	ENSGALT00000000813	0.319566	1	ENSGALT00000000813	0.416696	0.699275	ENSGALT00000000813	0.065656	0.999914	ENSGALT00000000813	-0.35104	0.800546	ENSGALT00000000813	0.738486	0.789914	ENSGALT00000000813	0.064782	0.999999	ENSGALT00000000813	-0.673704	0.902906	ENSGALT00000000813	-0.642014	0.554689	ENSGALT00000000813	-0.509525	0.710999	ENSGALT00000000813	0.132488	0.999999	ENSGALT00000000813	-0.367889	1	ENSGALT00000000813	-0.212905
ENSGALT00000000815	-0.38708	0.898497	ENSGALT00000000815	-0.411796	0.894006	ENSGALT00000000815	-0.0247161	1	ENSGALT00000000815	0.415538	1	ENSGALT00000000815	0.518046	0.988787	ENSGALT00000000815	0.102507	1	ENSGALT00000000815	0.422361	0.724995	ENSGALT00000000815	-0.681229	0.745311	ENSGALT00000000815	-1.10359	0.335678	ENSGALT00000000815	0.509755	0.903522	ENSGALT00000000815	-0.823303	0.655868	ENSGALT00000000815	-1.33306	0.530478	ENSGALT00000000815	-0.152535	0.948423	ENSGALT00000000815	0.271556	0.89057	ENSGALT00000000815	0.424092	0.969239	ENSGALT00000000815	0.893854	0.994845	ENSGALT00000000815	0.531704
ENSGALT00000000824	0.16684	0.970824	ENSGALT00000000824	1.73611	0.111045	ENSGALT00000000824	1.56927	0.209826	ENSGALT00000000824	-0.808226	0.994215	ENSGALT00000000824	-0.116913	0.999942	ENSGALT00000000824	0.691313	0.98166	ENSGALT00000000824	-2.0221	0.0174777	ENSGALT00000000824	-0.564099	0.825113	ENSGALT00000000824	1.458	0.182525	ENSGALT00000000824	-0.973964	0.828042	ENSGALT00000000824	-0.178713	0.988474	ENSGALT00000000824	0.795252	0.902906	ENSGALT00000000824	-1.29761	0.288996	ENSGALT00000000824	-0.804151	0.579838	ENSGALT00000000824	0.493463	0.957657	ENSGALT00000000824	-0.275073	1	ENSGALT00000000824	0.273054
ENSGALT00000000829	-0.53688	0.948497	ENSGALT00000000829	-1.83899	0.760838	ENSGALT00000000829	-1.30211	0.854789	ENSGALT00000000829	2.66817	0.935969	ENSGALT00000000829	2.41512	0.899476	ENSGALT00000000829	-0.253052	1	ENSGALT00000000829	-1.85612	0.454138	ENSGALT00000000829	-1.55845	0.803375	ENSGALT00000000829	0.29767	0.967367	ENSGALT00000000829	0.153631	0.999946	ENSGALT00000000829	-0.00166704	0.999999	ENSGALT00000000829	-0.155298	0.999999	ENSGALT00000000829	-0.0618974	0.999894	ENSGALT00000000829	-3.65705	0.0620201	ENSGALT00000000829	-3.59515	0.0674276	ENSGALT00000000829	-1.92028	0.809414	ENSGALT00000000829	-0.259923
ENSGALT00000000832	-0.503774	0.471923	ENSGALT00000000832	0.0189988	0.999953	ENSGALT00000000832	0.522773	0.397845	ENSGALT00000000832	-0.013886	1	ENSGALT00000000832	-0.00672412	0.999942	ENSGALT00000000832	0.00716189	1	ENSGALT00000000832	-0.779181	0.0212582	ENSGALT00000000832	-0.107485	0.943339	ENSGALT00000000832	0.671697	0.148379	ENSGALT00000000832	-0.429153	0.668715	ENSGALT00000000832	-0.0967668	0.950861	ENSGALT00000000832	0.332386	0.858455	ENSGALT00000000832	0.415429	0.311612	ENSGALT00000000832	0.363122	0.436633	ENSGALT00000000832	-0.0523063	0.999999	ENSGALT00000000832	-0.214475	1	ENSGALT00000000832	-0.176113
ENSGALT00000000837	0.0910451	0.984816	ENSGALT00000000837	-0.932788	0.30788	ENSGALT00000000837	-1.02383	0.269057	ENSGALT00000000837	0.376017	1	ENSGALT00000000837	-0.062431	0.999942	ENSGALT00000000837	-0.438448	0.995156	ENSGALT00000000837	-0.969818	0.105452	ENSGALT00000000837	-0.863139	0.392333	ENSGALT00000000837	0.106679	0.945616	ENSGALT00000000837	0.316647	0.913197	ENSGALT00000000837	0.120168	0.980731	ENSGALT00000000837	-0.196479	0.995826	ENSGALT00000000837	0.574322	0.438217	ENSGALT00000000837	0.01311	0.999999	ENSGALT00000000837	-0.561212	0.790981	ENSGALT00000000837	0.460269	1	ENSGALT00000000837	0.10698
ENSGALT00000000842	-0.558338	0.861016	ENSGALT00000000842	-0.866774	0.766506	ENSGALT00000000842	-0.308436	0.967262	ENSGALT00000000842	-1.69944	0.811247	ENSGALT00000000842	-1.03158	0.971306	ENSGALT00000000842	0.66786	1	ENSGALT00000000842	0.536743	0.727331	ENSGALT00000000842	0.81123	0.760141	ENSGALT00000000842	0.274486	0.913695	ENSGALT00000000842	1.09347	0.859825	ENSGALT00000000842	-0.0452486	0.999999	ENSGALT00000000842	-1.13872	0.8898	ENSGALT00000000842	-1.152	0.602631	ENSGALT00000000842	-1.78342	0.421214	ENSGALT00000000842	-0.631421	0.955561	ENSGALT00000000842	-0.00276182	1	ENSGALT00000000842	-0.460498
ENSGALT00000000845	-2.57876	0.423805	ENSGALT00000000845	-1.47501	0.615486	ENSGALT00000000845	1.10375	0.808596	ENSGALT00000000845	2.40401	0.684492	ENSGALT00000000845	1.0446	0.971306	ENSGALT00000000845	-1.35941	0.944416	ENSGALT00000000845	-2.65279	0.189859	ENSGALT00000000845	-2.32594	0.474007	ENSGALT00000000845	0.326852	0.923227	ENSGALT00000000845	0.097996	0.999946	ENSGALT00000000845	0.0559237	0.999999	ENSGALT00000000845	-0.0420723	0.999999	ENSGALT00000000845	-1.43985	0.408283	ENSGALT00000000845	-1.96154	0.252283	ENSGALT00000000845	-0.521691	0.979625	ENSGALT00000000845	0.439554	1	ENSGALT00000000845	0.224928
ENSGALT00000000849	-0.508976	0.873327	ENSGALT00000000849	-0.183291	0.982997	ENSGALT00000000849	0.325685	0.952105	ENSGALT00000000849	-0.177579	1	ENSGALT00000000849	0.813649	0.953949	ENSGALT00000000849	0.991228	0.939567	ENSGALT00000000849	-2.18103	0.029314	ENSGALT00000000849	-0.840124	0.693932	ENSGALT00000000849	1.34091	0.310849	ENSGALT00000000849	1.05134	0.814783	ENSGALT00000000849	0.76424	0.736282	ENSGALT00000000849	-0.287104	0.999999	ENSGALT00000000849	0.708393	0.642341	ENSGALT00000000849	0.115494	0.985854	ENSGALT00000000849	-0.592899	0.955561	ENSGALT00000000849	0.537572	1	ENSGALT00000000849	0.362421
ENSGALT00000000864	0.0769432	0.975734	ENSGALT00000000864	-0.0204821	0.999953	ENSGALT00000000864	-0.0974253	0.981079	ENSGALT00000000864	0.161485	1	ENSGALT00000000864	0.0343253	0.999942	ENSGALT00000000864	-0.12716	1	ENSGALT00000000864	0.298467	0.567536	ENSGALT00000000864	-0.281841	0.808566	ENSGALT00000000864	-0.580307	0.285129	ENSGALT00000000864	-0.0910436	0.999946	ENSGALT00000000864	0.263777	0.806803	ENSGALT00000000864	0.354821	0.902215	ENSGALT00000000864	-0.0881522	0.930319	ENSGALT00000000864	-0.395825	0.502998	ENSGALT00000000864	-0.307673	0.898723	ENSGALT00000000864	0.520548	0.878743	ENSGALT00000000864	0.0550772
ENSGALT00000000866	-0.125059	0.943332	ENSGALT00000000866	-0.362818	0.703063	ENSGALT00000000866	-0.237759	0.856361	ENSGALT00000000866	-0.236724	1	ENSGALT00000000866	-0.234948	0.994236	ENSGALT00000000866	0.00177632	1	ENSGALT00000000866	-0.768343	0.0574212	ENSGALT00000000866	-0.790749	0.192782	ENSGALT00000000866	-0.0224056	1	ENSGALT00000000866	0.294915	0.85438	ENSGALT00000000866	-0.265635	0.798805	ENSGALT00000000866	-0.56055	0.637026	ENSGALT00000000866	-0.117913	0.880551	ENSGALT00000000866	-0.199889	0.789904	ENSGALT00000000866	-0.0819758	0.999999	ENSGALT00000000866	-0.158069	1	ENSGALT00000000866	-0.017323
ENSGALT00000000877	-0.59556	0.860622	ENSGALT00000000877	0.207473	0.982997	ENSGALT00000000877	0.803033	0.811587	ENSGALT00000000877	-0.604939	1	ENSGALT00000000877	-0.621577	0.995675	ENSGALT00000000877	-0.0166384	1	ENSGALT00000000877	-1.21741	0.323414	ENSGALT00000000877	-1.47089	0.436848	ENSGALT00000000877	-0.253477	0.924987	ENSGALT00000000877	-0.723631	0.879083	ENSGALT00000000877	0.807256	0.753181	ENSGALT00000000877	1.53089	0.645379	ENSGALT00000000877	-0.219857	0.935521	ENSGALT00000000877	-0.059776	0.999999	ENSGALT00000000877	0.160081	0.999999	ENSGALT00000000877	0.586242	1	ENSGALT00000000877	0.51912
ENSGALT00000000887	-1.40554	0.410101	ENSGALT00000000887	-0.892854	0.657383	ENSGALT00000000887	0.512687	0.876514	ENSGALT00000000887	-0.403181	1	ENSGALT00000000887	0.596578	0.984546	ENSGALT00000000887	0.99976	0.914198	ENSGALT00000000887	-0.824555	0.46736	ENSGALT00000000887	-0.84855	0.681996	ENSGALT00000000887	-0.0239943	1	ENSGALT00000000887	1.3763	0.563845	ENSGALT00000000887	0.542973	0.821244	ENSGALT00000000887	-0.833325	0.8898	ENSGALT00000000887	1.18403	0.256377	ENSGALT00000000887	0.404167	0.821039	ENSGALT00000000887	-0.779865	0.840441	ENSGALT00000000887	0.76986	1	ENSGALT00000000887	1.16191
ENSGALT00000000895	4.05007	0.0710577	ENSGALT00000000895	3.78378	0.0284492	ENSGALT00000000895	-0.266285	0.993491	ENSGALT00000000895	0.986441	1	ENSGALT00000000895	1.09559	0.971306	ENSGALT00000000895	0.109152	1	ENSGALT00000000895	1.51744	0.437027	ENSGALT00000000895	3.64229	0.0763663	ENSGALT00000000895	2.12485	0.284891	ENSGALT00000000895	0.332716	0.998903	ENSGALT00000000895	-0.575169	0.897911	ENSGALT00000000895	-0.907885	0.944798	ENSGALT00000000895	1.06295	0.591414	ENSGALT00000000895	0.721438	0.782989	ENSGALT00000000895	-0.341508	0.999626	ENSGALT00000000895	-0.739177	1	ENSGALT00000000895	0.0424218
ENSGALT00000000908	0.485346	0.79567	ENSGALT00000000908	0.00406147	0.999953	ENSGALT00000000908	-0.481285	0.819298	ENSGALT00000000908	-0.0246337	1	ENSGALT00000000908	0.184689	0.999942	ENSGALT00000000908	0.209322	1	ENSGALT00000000908	1.85846	0.00472781	ENSGALT00000000908	1.15275	0.306031	ENSGALT00000000908	-0.705704	0.451744	ENSGALT00000000908	0.330216	0.931292	ENSGALT00000000908	0.0520142	0.999999	ENSGALT00000000908	-0.278202	0.985385	ENSGALT00000000908	-0.528433	0.567359	ENSGALT00000000908	0.00768234	0.999999	ENSGALT00000000908	0.536115	0.883535	ENSGALT00000000908	0.405526	1	ENSGALT00000000908	-0.102096
ENSGALT00000000909	0.0165549	0.999953	ENSGALT00000000909	0.249007	0.845034	ENSGALT00000000909	0.232452	0.869074	ENSGALT00000000909	-0.280224	1	ENSGALT00000000909	0.316782	0.976471	ENSGALT00000000909	0.597006	0.725614	ENSGALT00000000909	-0.513345	0.253377	ENSGALT00000000909	-0.0811342	0.978556	ENSGALT00000000909	0.43221	0.446488	ENSGALT00000000909	0.107542	0.996277	ENSGALT00000000909	0.534982	0.501057	ENSGALT00000000909	0.42744	0.824928	ENSGALT00000000909	-0.141687	0.848457	ENSGALT00000000909	-0.103286	0.923518	ENSGALT00000000909	0.0384009	0.999999	ENSGALT00000000909	0.0835894	1	ENSGALT00000000909	-0.0371548
ENSGALT00000000911	-0.238284	0.9704	ENSGALT00000000911	0.231049	0.983746	ENSGALT00000000911	0.469332	0.934911	ENSGALT00000000911	-1.54991	0.90409	ENSGALT00000000911	-0.830614	0.985789	ENSGALT00000000911	0.719291	1	ENSGALT00000000911	-0.225458	0.942435	ENSGALT00000000911	0.232637	0.979575	ENSGALT00000000911	0.458095	0.881495	ENSGALT00000000911	0.952496	0.883599	ENSGALT00000000911	0.698899	0.868606	ENSGALT00000000911	-0.253597	0.999999	ENSGALT00000000911	0.448084	0.851739	ENSGALT00000000911	-0.452548	0.882997	ENSGALT00000000911	-0.900632	0.938442	ENSGALT00000000911	0.420332	1	ENSGALT00000000911	0.159805
ENSGALT00000000918	-0.60929	0.922232	ENSGALT00000000918	-0.293363	0.985367	ENSGALT00000000918	0.315927	0.990987	ENSGALT00000000918	0.488274	1	ENSGALT00000000918	0.857062	0.995675	ENSGALT00000000918	0.368788	1	ENSGALT00000000918	1.57609	0.406067	ENSGALT00000000918	2.48239	0.381771	ENSGALT00000000918	0.906298	0.7269	ENSGALT00000000918	0.520697	0.984316	ENSGALT00000000918	-0.24911	0.997421	ENSGALT00000000918	-0.769808	0.979106	ENSGALT00000000918	-3.7814	0.0296523	ENSGALT00000000918	-4.39604	0.00672327	ENSGALT00000000918	-0.614642	0.987211	ENSGALT00000000918	-0.167425	1	ENSGALT00000000918	0.0795868
ENSGALT00000000928	-1.33061	0.628716	ENSGALT00000000928	-0.732363	0.831342	ENSGALT00000000928	0.598245	0.902839	ENSGALT00000000928	-0.722948	1	ENSGALT00000000928	-0.818254	0.978928	ENSGALT00000000928	-0.0953057	1	ENSGALT00000000928	-1.44563	0.373531	ENSGALT00000000928	-2.02915	0.240666	ENSGALT00000000928	-0.583526	0.837189	ENSGALT00000000928	0.104142	0.999946	ENSGALT00000000928	-0.366258	0.93878	ENSGALT00000000928	-0.470401	0.999638	ENSGALT00000000928	0.398948	0.871169	ENSGALT00000000928	-0.362578	0.893853	ENSGALT00000000928	-0.761527	0.956051	ENSGALT00000000928	1.35068	1	ENSGALT00000000928	0.734697
ENSGALT00000000929	0.729673	0.903274	ENSGALT00000000929	-1.30953	0.830737	ENSGALT00000000929	-2.03921	0.767554	ENSGALT00000000929	0.355311	1	ENSGALT00000000929	2.34723	0.953949	ENSGALT00000000929	1.99192	0.98166	ENSGALT00000000929	-2.57224	0.298726	ENSGALT00000000929	0.853347	0.838257	ENSGALT00000000929	3.42558	0.339311	ENSGALT00000000929	-0.794398	0.934938	ENSGALT00000000929	0.737581	0.923322	ENSGALT00000000929	1.53198	0.926885	ENSGALT00000000929	-0.557241	0.859575	ENSGALT00000000929	-0.857036	0.83587	ENSGALT00000000929	-0.299796	0.999999	ENSGALT00000000929	1.24451	1	ENSGALT00000000929	-0.504099
ENSGALT00000000932	-0.119291	0.939143	ENSGALT00000000932	0.279539	0.793831	ENSGALT00000000932	0.39883	0.662608	ENSGALT00000000932	-0.390061	0.945037	ENSGALT00000000932	0.249675	0.984546	ENSGALT00000000932	0.639735	0.528924	ENSGALT00000000932	-0.505311	0.220145	ENSGALT00000000932	-0.130378	0.930037	ENSGALT00000000932	0.374933	0.482094	ENSGALT00000000932	-0.180695	0.940072	ENSGALT00000000932	0.0227241	0.999999	ENSGALT00000000932	0.203419	0.968609	ENSGALT00000000932	0.123631	0.862067	ENSGALT00000000932	-0.0590697	0.97148	ENSGALT00000000932	-0.182701	0.97145	ENSGALT00000000932	0.088285	1	ENSGALT00000000932	-0.0717273
ENSGALT00000000935	2.68768	0.460962	ENSGALT00000000935	1.74736	0.637564	ENSGALT00000000935	-0.940314	0.837245	ENSGALT00000000935	2.09188	0.909315	ENSGALT00000000935	2.18568	0.814112	ENSGALT00000000935	0.0937984	1	ENSGALT00000000935	4.84575	0.0145008	ENSGALT00000000935	4.39158	0.133724	ENSGALT00000000935	-0.454168	0.882106	ENSGALT00000000935	-1.6309	0.85583	ENSGALT00000000935	-1.79644	0.727081	ENSGALT00000000935	-0.165541	0.999999	ENSGALT00000000935	2.32595	0.487725	ENSGALT00000000935	1.61764	0.620023	ENSGALT00000000935	-0.708312	0.968495	ENSGALT00000000935	-1.95825	0.967698	ENSGALT00000000935	-2.59971
ENSGALT00000000942	0.661668	0.86361	ENSGALT00000000942	-0.130716	0.999953	ENSGALT00000000942	-0.792384	0.84684	ENSGALT00000000942	-0.859812	1	ENSGALT00000000942	-0.160817	0.999942	ENSGALT00000000942	0.698996	1	ENSGALT00000000942	-1.50527	0.270423	ENSGALT00000000942	-1.36582	0.59125	ENSGALT00000000942	0.139446	0.979313	ENSGALT00000000942	1.20714	0.774158	ENSGALT00000000942	1.15652	0.67746	ENSGALT00000000942	-0.0506234	0.999999	ENSGALT00000000942	-1.32624	0.400943	ENSGALT00000000942	-1.33122	0.442791	ENSGALT00000000942	-0.00497689	0.999999	ENSGALT00000000942	-1.37656	0.962765	ENSGALT00000000942	-1.34214
ENSGALT00000000943	0.251647	0.731336	ENSGALT00000000943	0.102565	0.941967	ENSGALT00000000943	-0.149082	0.894583	ENSGALT00000000943	-0.0418068	1	ENSGALT00000000943	0.185352	0.985789	ENSGALT00000000943	0.227159	0.990626	ENSGALT00000000943	-0.150243	0.705133	ENSGALT00000000943	-0.304952	0.613097	ENSGALT00000000943	-0.154709	0.751249	ENSGALT00000000943	0.143506	0.929458	ENSGALT00000000943	0.101551	0.928843	ENSGALT00000000943	-0.0419551	0.999999	ENSGALT00000000943	0.323437	0.37528	ENSGALT00000000943	0.262537	0.536985	ENSGALT00000000943	-0.0609	0.999999	ENSGALT00000000943	0.165374	1	ENSGALT00000000943	0.0788187
ENSGALT00000000956	-0.625747	0.637369	ENSGALT00000000956	-1.05039	0.197564	ENSGALT00000000956	-0.424638	0.80431	ENSGALT00000000956	0.0613847	1	ENSGALT00000000956	-0.0828683	0.999942	ENSGALT00000000956	-0.144253	1	ENSGALT00000000956	-0.441918	0.528796	ENSGALT00000000956	-0.347602	0.837549	ENSGALT00000000956	0.0943158	0.95598	ENSGALT00000000956	0.496497	0.814103	ENSGALT00000000956	-0.255191	0.896948	ENSGALT00000000956	-0.751688	0.699971	ENSGALT00000000956	-0.673483	0.348745	ENSGALT00000000956	-1.22151	0.038758	ENSGALT00000000956	-0.548031	0.803679	ENSGALT00000000956	0.0815506	1	ENSGALT00000000956	0.295759
ENSGALT00000000960	-0.406804	0.930721	ENSGALT00000000960	0.427516	0.938717	ENSGALT00000000960	0.83432	0.817465	ENSGALT00000000960	0.394392	1	ENSGALT00000000960	0.948714	0.971306	ENSGALT00000000960	0.554322	1	ENSGALT00000000960	0.232842	0.917267	ENSGALT00000000960	1.16112	0.655894	ENSGALT00000000960	0.928279	0.589398	ENSGALT00000000960	0.835991	0.866932	ENSGALT00000000960	1.11786	0.671341	ENSGALT00000000960	0.281872	0.999999	ENSGALT00000000960	-2.47492	0.0478576	ENSGALT00000000960	-2.30936	0.0663568	ENSGALT00000000960	0.165558	0.999999	ENSGALT00000000960	-0.412034	1	ENSGALT00000000960	-0.451675
ENSGALT00000000963	0.196586	0.918716	ENSGALT00000000963	0.462541	0.701589	ENSGALT00000000963	0.265955	0.887752	ENSGALT00000000963	-0.785937	0.735905	ENSGALT00000000963	-0.353255	0.984546	ENSGALT00000000963	0.432682	0.979201	ENSGALT00000000963	-0.852785	0.114229	ENSGALT00000000963	-0.574285	0.574502	ENSGALT00000000963	0.2785	0.734766	ENSGALT00000000963	0.503268	0.776325	ENSGALT00000000963	0.552171	0.614652	ENSGALT00000000963	0.0489026	0.999999	ENSGALT00000000963	-0.662054	0.281355	ENSGALT00000000963	0.0677042	0.980037	ENSGALT00000000963	0.729758	0.471122	ENSGALT00000000963	-1.00055	0.472482	ENSGALT00000000963	-0.757602
ENSGALT00000000967	0.59764	0.84952	ENSGALT00000000967	0.226418	0.982997	ENSGALT00000000967	-0.371223	0.955913	ENSGALT00000000967	0.0605722	1	ENSGALT00000000967	0.220303	0.999942	ENSGALT00000000967	0.159731	1	ENSGALT00000000967	0.121199	0.969121	ENSGALT00000000967	0.020644	0.999914	ENSGALT00000000967	-0.100555	0.994039	ENSGALT00000000967	1.89822	0.485856	ENSGALT00000000967	2.1738	0.255388	ENSGALT00000000967	0.275587	0.999999	ENSGALT00000000967	1.16921	0.35626	ENSGALT00000000967	0.43428	0.858239	ENSGALT00000000967	-0.734928	0.932536	ENSGALT00000000967	0.706843	1	ENSGALT00000000967	0.00768382
ENSGALT00000000973	-0.901331	0.93077	ENSGALT00000000973	1.44934	0.67609	ENSGALT00000000973	2.35067	0.732548	ENSGALT00000000973	1.29887	1	ENSGALT00000000973	0.974276	0.984546	ENSGALT00000000973	-0.324596	1	ENSGALT00000000973	-2.38111	0.287249	ENSGALT00000000973	-0.533531	0.923219	ENSGALT00000000973	1.84758	0.51799	ENSGALT00000000973	1.87764	0.871626	ENSGALT00000000973	3.56985	0.132668	ENSGALT00000000973	1.69221	0.999999	ENSGALT00000000973	2.3658	0.354766	ENSGALT00000000973	0.843526	0.77465	ENSGALT00000000973	-1.52228	0.866186	ENSGALT00000000973	-0.458671	1	ENSGALT00000000973	0.47381
ENSGALT00000000975	-1.9037	0.534104	ENSGALT00000000975	-0.340004	0.968058	ENSGALT00000000975	1.5637	0.627548	ENSGALT00000000975	0.668332	1	ENSGALT00000000975	0.668079	0.999942	ENSGALT00000000975	-0.000253295	1	ENSGALT00000000975	2.4815	0.101039	ENSGALT00000000975	1.96345	0.418836	ENSGALT00000000975	-0.518049	0.8492	ENSGALT00000000975	0.125121	0.999946	ENSGALT00000000975	-0.134614	0.999999	ENSGALT00000000975	-0.259735	0.999999	ENSGALT00000000975	-3.18507	0.0262932	ENSGALT00000000975	-2.63629	0.0683816	ENSGALT00000000975	0.548771	0.987211	ENSGALT00000000975	0.62826	1	ENSGALT00000000975	-0.163807
ENSGALT00000000977	-0.216962	0.940326	ENSGALT00000000977	0.0143488	0.999953	ENSGALT00000000977	0.231311	0.94745	ENSGALT00000000977	0.141815	1	ENSGALT00000000977	0.550934	0.971306	ENSGALT00000000977	0.409118	1	ENSGALT00000000977	-1.18124	0.0979105	ENSGALT00000000977	-0.334985	0.881999	ENSGALT00000000977	0.846258	0.340728	ENSGALT00000000977	0.154637	0.999946	ENSGALT00000000977	-0.0433739	0.999999	ENSGALT00000000977	-0.198011	0.999999	ENSGALT00000000977	0.0111534	0.999894	ENSGALT00000000977	-0.139278	0.950275	ENSGALT00000000977	-0.150431	0.999999	ENSGALT00000000977	0.157672	1	ENSGALT00000000977	0.0384157
ENSGALT00000000983	0.01995	0.999953	ENSGALT00000000983	-0.259924	0.991781	ENSGALT00000000983	-0.279874	0.99545	ENSGALT00000000983	0.408073	1	ENSGALT00000000983	0.33585	0.999942	ENSGALT00000000983	-0.0722222	1	ENSGALT00000000983	3.12015	0.086223	ENSGALT00000000983	2.69468	0.372046	ENSGALT00000000983	-0.425468	0.912804	ENSGALT00000000983	0.383567	0.999946	ENSGALT00000000983	0.00836252	0.999999	ENSGALT00000000983	-0.375204	0.999999	ENSGALT00000000983	-4.99927	0.00404559	ENSGALT00000000983	-4.18448	0.0153981	ENSGALT00000000983	0.814786	0.974237	ENSGALT00000000983	-0.698067	1	ENSGALT00000000983	-0.491307
ENSGALT00000000991	-0.474075	0.903274	ENSGALT00000000991	-2.79279	0.0349342	ENSGALT00000000991	-2.31871	0.126289	ENSGALT00000000991	-0.48221	1	ENSGALT00000000991	-0.0543681	0.999942	ENSGALT00000000991	0.427842	1	ENSGALT00000000991	-1.14738	0.367685	ENSGALT00000000991	0.634492	0.851034	ENSGALT00000000991	1.78188	0.222147	ENSGALT00000000991	-0.152178	0.999946	ENSGALT00000000991	-0.664684	0.825463	ENSGALT00000000991	-0.512506	0.97996	ENSGALT00000000991	-0.704301	0.669067	ENSGALT00000000991	-1.23068	0.41995	ENSGALT00000000991	-0.526384	0.974237	ENSGALT00000000991	0.2599	1	ENSGALT00000000991	-1.01004
ENSGALT00000001001	-0.128285	0.930553	ENSGALT00000001001	0.100473	0.965284	ENSGALT00000001001	0.228758	0.854789	ENSGALT00000001001	-0.362024	0.983777	ENSGALT00000001001	-0.00382916	0.999942	ENSGALT00000001001	0.358195	0.957343	ENSGALT00000001001	-1.25097	0.000292012	ENSGALT00000001001	-0.659063	0.268192	ENSGALT00000001001	0.591909	0.224909	ENSGALT00000001001	0.141228	0.963654	ENSGALT00000001001	0.0578108	0.995775	ENSGALT00000001001	-0.0834173	0.999999	ENSGALT00000001001	0.553106	0.196291	ENSGALT00000001001	0.418795	0.40595	ENSGALT00000001001	-0.134311	0.989512	ENSGALT00000001001	-0.143588	1	ENSGALT00000001001	-0.0774222
ENSGALT00000001004	-0.212683	0.861016	ENSGALT00000001004	-0.120165	0.955695	ENSGALT00000001004	0.092518	0.981156	ENSGALT00000001004	-0.641513	0.676674	ENSGALT00000001004	-0.163151	0.999942	ENSGALT00000001004	0.478362	0.869619	ENSGALT00000001004	-0.123737	0.838744	ENSGALT00000001004	-0.259261	0.811905	ENSGALT00000001004	-0.135524	0.859049	ENSGALT00000001004	-0.0701238	0.999946	ENSGALT00000001004	-0.303465	0.747832	ENSGALT00000001004	-0.233341	0.956723	ENSGALT00000001004	-0.390614	0.431577	ENSGALT00000001004	0.134189	0.878705	ENSGALT00000001004	0.524803	0.55807	ENSGALT00000001004	-0.35432	1	ENSGALT00000001004	-0.258962
ENSGALT00000001008	-0.180732	0.884411	ENSGALT00000001008	0.060015	0.991378	ENSGALT00000001008	0.240747	0.849713	ENSGALT00000001008	-0.0635021	1	ENSGALT00000001008	0.0701201	0.999942	ENSGALT00000001008	0.133622	1	ENSGALT00000001008	-0.65102	0.0992037	ENSGALT00000001008	-0.369466	0.656658	ENSGALT00000001008	0.281554	0.622206	ENSGALT00000001008	-0.308153	0.831091	ENSGALT00000001008	-0.00156764	0.999999	ENSGALT00000001008	0.306585	0.916346	ENSGALT00000001008	-0.0178869	0.999894	ENSGALT00000001008	0.329163	0.562157	ENSGALT00000001008	0.34705	0.827433	ENSGALT00000001008	-0.454873	0.911367	ENSGALT00000001008	-0.0311318
ENSGALT00000001009	0.591492	0.794459	ENSGALT00000001009	0.948102	0.622464	ENSGALT00000001009	0.35661	0.929791	ENSGALT00000001009	0.451198	1	ENSGALT00000001009	0.539465	0.992742	ENSGALT00000001009	0.0882674	1	ENSGALT00000001009	0.641221	0.551509	ENSGALT00000001009	0.931301	0.610244	ENSGALT00000001009	0.29008	0.872598	ENSGALT00000001009	0.290686	0.976814	ENSGALT00000001009	0.164465	0.990269	ENSGALT00000001009	-0.126221	0.999999	ENSGALT00000001009	0.923135	0.40033	ENSGALT00000001009	0.872154	0.501883	ENSGALT00000001009	-0.0509809	0.999999	ENSGALT00000001009	0.420686	1	ENSGALT00000001009	1.14572
ENSGALT00000001015	-0.413667	0.910903	ENSGALT00000001015	0.502532	0.90925	ENSGALT00000001015	0.916199	0.787801	ENSGALT00000001015	1.69488	0.679552	ENSGALT00000001015	0.924587	0.953949	ENSGALT00000001015	-0.770292	1	ENSGALT00000001015	-1.22108	0.358871	ENSGALT00000001015	-0.0974684	0.999914	ENSGALT00000001015	1.12361	0.487899	ENSGALT00000001015	0.594007	0.925172	ENSGALT00000001015	0.433817	0.921185	ENSGALT00000001015	-0.16019	0.999999	ENSGALT00000001015	-0.423138	0.841714	ENSGALT00000001015	-1.18228	0.475217	ENSGALT00000001015	-0.759138	0.927317	ENSGALT00000001015	2.09661	0.625641	ENSGALT00000001015	1.44373
ENSGALT00000001016	-0.210219	0.948106	ENSGALT00000001016	1.91553	0.0184743	ENSGALT00000001016	2.12575	0.00407027	ENSGALT00000001016	-0.621455	1	ENSGALT00000001016	0.955552	0.79918	ENSGALT00000001016	1.57701	0.245923	ENSGALT00000001016	-0.45041	0.620813	ENSGALT00000001016	-0.139718	0.979132	ENSGALT00000001016	0.310692	0.807042	ENSGALT00000001016	0.124157	0.999946	ENSGALT00000001016	2.02854	0.0133422	ENSGALT00000001016	1.90439	0.0260787	ENSGALT00000001016	-0.491412	0.629375	ENSGALT00000001016	0.649631	0.534874	ENSGALT00000001016	1.14104	0.35439	ENSGALT00000001016	-0.296155	1	ENSGALT00000001016	0.204101
ENSGALT00000001018	0.191685	0.923777	ENSGALT00000001018	0.530936	0.622194	ENSGALT00000001018	0.33925	0.844718	ENSGALT00000001018	0.29786	1	ENSGALT00000001018	0.248791	0.999942	ENSGALT00000001018	-0.0490689	1	ENSGALT00000001018	1.14683	0.0275579	ENSGALT00000001018	0.459882	0.685401	ENSGALT00000001018	-0.686952	0.320903	ENSGALT00000001018	1.02867	0.432932	ENSGALT00000001018	1.11122	0.0946583	ENSGALT00000001018	0.0825506	0.999999	ENSGALT00000001018	-0.409855	0.548864	ENSGALT00000001018	-0.163787	0.885158	ENSGALT00000001018	0.246068	0.974237	ENSGALT00000001018	0.246594	1	ENSGALT00000001018	-0.134252
ENSGALT00000001022	1.36918	0.67725	ENSGALT00000001022	1.14997	0.818203	ENSGALT00000001022	-0.219207	1	ENSGALT00000001022	0.186501	1	ENSGALT00000001022	1.26109	0.97294	ENSGALT00000001022	1.07459	1	ENSGALT00000001022	0.575002	0.80174	ENSGALT00000001022	0.136848	0.999914	ENSGALT00000001022	-0.438154	0.910738	ENSGALT00000001022	0.0502508	0.999946	ENSGALT00000001022	2.25083	0.504413	ENSGALT00000001022	2.20058	0.722774	ENSGALT00000001022	1.83468	0.401509	ENSGALT00000001022	0.453747	0.954965	ENSGALT00000001022	-1.38093	0.904173	ENSGALT00000001022	0.881957	1	ENSGALT00000001022	1.27454
ENSGALT00000001026	-0.209444	0.850425	ENSGALT00000001026	0.418213	0.569445	ENSGALT00000001026	0.627657	0.291164	ENSGALT00000001026	-0.281781	1	ENSGALT00000001026	0.113896	0.999942	ENSGALT00000001026	0.395677	0.914723	ENSGALT00000001026	-0.88858	0.0110687	ENSGALT00000001026	-0.686723	0.219837	ENSGALT00000001026	0.201857	0.728987	ENSGALT00000001026	-0.0599997	0.999946	ENSGALT00000001026	0.248789	0.787838	ENSGALT00000001026	0.308789	0.902906	ENSGALT00000001026	-0.0727269	0.936458	ENSGALT00000001026	0.218969	0.727876	ENSGALT00000001026	0.291696	0.875803	ENSGALT00000001026	-0.210798	1	ENSGALT00000001026	0.0443496
ENSGALT00000001027	-0.252003	0.842761	ENSGALT00000001027	-0.28678	0.815366	ENSGALT00000001027	-0.0347766	1	ENSGALT00000001027	0.075731	1	ENSGALT00000001027	-0.44223	0.892639	ENSGALT00000001027	-0.517961	0.859125	ENSGALT00000001027	-0.611041	0.172537	ENSGALT00000001027	-0.343917	0.732895	ENSGALT00000001027	0.267125	0.677639	ENSGALT00000001027	-0.435782	0.746909	ENSGALT00000001027	-0.470943	0.583608	ENSGALT00000001027	-0.0351611	0.999999	ENSGALT00000001027	-0.346159	0.535111	ENSGALT00000001027	-0.573446	0.264198	ENSGALT00000001027	-0.227287	0.960687	ENSGALT00000001027	-0.102651	1	ENSGALT00000001027	-0.0944634
ENSGALT00000001029	-0.188334	0.869959	ENSGALT00000001029	0.0423669	0.997982	ENSGALT00000001029	0.230701	0.847954	ENSGALT00000001029	-0.353728	0.983352	ENSGALT00000001029	-0.0614184	0.999942	ENSGALT00000001029	0.292309	0.988273	ENSGALT00000001029	-0.535984	0.162982	ENSGALT00000001029	-0.215662	0.838714	ENSGALT00000001029	0.320322	0.534437	ENSGALT00000001029	-0.392053	0.719113	ENSGALT00000001029	-0.352426	0.651858	ENSGALT00000001029	0.0396264	0.999999	ENSGALT00000001029	0.167598	0.775246	ENSGALT00000001029	0.315345	0.552503	ENSGALT00000001029	0.147747	0.985887	ENSGALT00000001029	-0.0707638	1	ENSGALT00000001029	0.0291738
ENSGALT00000001050	3.40177	0.440149	ENSGALT00000001050	1.52222	0.804304	ENSGALT00000001050	-1.87955	0.756965	ENSGALT00000001050	0.35185	1	ENSGALT00000001050	3.4451	0.799535	ENSGALT00000001050	3.09325	0.797153	ENSGALT00000001050	0.873919	0.774975	ENSGALT00000001050	2.50622	0.609811	ENSGALT00000001050	1.6323	0.624128	ENSGALT00000001050	0.0741806	0.999946	ENSGALT00000001050	0.403203	0.984351	ENSGALT00000001050	0.329023	0.999999	ENSGALT00000001050	-2.50987	0.344147	ENSGALT00000001050	-2.57459	0.336705	ENSGALT00000001050	-0.0647217	0.999999	ENSGALT00000001050	1.6742	1	ENSGALT00000001050	1.70058
ENSGALT00000001052	0.137463	0.988581	ENSGALT00000001052	0.791644	0.742514	ENSGALT00000001052	0.654181	0.818075	ENSGALT00000001052	-0.598469	1	ENSGALT00000001052	0.971843	0.912224	ENSGALT00000001052	1.57031	0.532968	ENSGALT00000001052	-0.609064	0.625727	ENSGALT00000001052	0.534572	0.860798	ENSGALT00000001052	1.14364	0.344296	ENSGALT00000001052	-0.0177192	0.999946	ENSGALT00000001052	1.23765	0.617196	ENSGALT00000001052	1.25537	0.696034	ENSGALT00000001052	-2.48598	0.019323	ENSGALT00000001052	-0.817451	0.606755	ENSGALT00000001052	1.66853	0.215716	ENSGALT00000001052	-1.26525	0.867861	ENSGALT00000001052	-0.570099
ENSGALT00000001053	-0.222396	0.885331	ENSGALT00000001053	-0.154022	0.951912	ENSGALT00000001053	0.0683736	0.999834	ENSGALT00000001053	-0.29632	1	ENSGALT00000001053	-0.135351	0.999942	ENSGALT00000001053	0.160969	1	ENSGALT00000001053	-0.752035	0.153689	ENSGALT00000001053	-0.469406	0.660992	ENSGALT00000001053	0.282629	0.708565	ENSGALT00000001053	0.28661	0.903446	ENSGALT00000001053	0.378604	0.748645	ENSGALT00000001053	0.0919945	0.999999	ENSGALT00000001053	-0.218757	0.783667	ENSGALT00000001053	0.109131	0.937612	ENSGALT00000001053	0.327889	0.919524	ENSGALT00000001053	0.162879	1	ENSGALT00000001053	0.201847
ENSGALT00000001061	2.1532	0.702703	ENSGALT00000001061	-0.465975	0.962866	ENSGALT00000001061	-2.61917	0.61956	ENSGALT00000001061	-1.2314	1	ENSGALT00000001061	-1.19514	0.989709	ENSGALT00000001061	0.0362623	1	ENSGALT00000001061	-2.68306	0.476715	ENSGALT00000001061	-0.488703	0.979132	ENSGALT00000001061	2.19436	0.57675	ENSGALT00000001061	1.08343	0.999946	ENSGALT00000001061	-0.759405	0.999999	ENSGALT00000001061	-1.84283	0.954085	ENSGALT00000001061	-1.67356	0.999894	ENSGALT00000001061	-1.79443	0.612183	ENSGALT00000001061	-0.120865	0.999999	ENSGALT00000001061	1.8247	1	ENSGALT00000001061	-0.606655
ENSGALT00000001064	-0.43086	0.999953	ENSGALT00000001064	0.200341	0.999953	ENSGALT00000001064	0.631201	1	ENSGALT00000001064	-1.29011	1	ENSGALT00000001064	-0.940848	0.995675	ENSGALT00000001064	0.349264	1	ENSGALT00000001064	-2.44827	1	ENSGALT00000001064	-2.98882	0.564418	ENSGALT00000001064	-0.540557	1	ENSGALT00000001064	1.11233	0.999946	ENSGALT00000001064	-0.446184	0.999999	ENSGALT00000001064	-1.55852	0.964864	ENSGALT00000001064	0	0.999894	ENSGALT00000001064	0.843932	0.999999	ENSGALT00000001064	0.843932	0.999999	ENSGALT00000001064	-1.56562	1	ENSGALT00000001064	-1.76144
ENSGALT00000001070	1.11761	0.630307	ENSGALT00000001070	-0.379591	0.938465	ENSGALT00000001070	-1.4972	0.373235	ENSGALT00000001070	-0.655648	1	ENSGALT00000001070	-0.834349	0.978928	ENSGALT00000001070	-0.178701	1	ENSGALT00000001070	1.74037	0.17549	ENSGALT00000001070	0.713661	0.834925	ENSGALT00000001070	-1.02671	0.420876	ENSGALT00000001070	0.572202	0.955549	ENSGALT00000001070	-0.534001	0.916861	ENSGALT00000001070	-1.1062	0.76615	ENSGALT00000001070	-3.41889	0.0105558	ENSGALT00000001070	-3.91542	0.00210753	ENSGALT00000001070	-0.496528	0.967211	ENSGALT00000001070	0.251287	1	ENSGALT00000001070	-0.549202
ENSGALT00000001087	-0.536583	0.870798	ENSGALT00000001087	-0.484756	0.900308	ENSGALT00000001087	0.0518264	1	ENSGALT00000001087	0.0165842	1	ENSGALT00000001087	0.324272	0.999942	ENSGALT00000001087	0.307687	1	ENSGALT00000001087	0.788845	0.536544	ENSGALT00000001087	1.18525	0.569555	ENSGALT00000001087	0.396407	0.836605	ENSGALT00000001087	0.952272	0.793074	ENSGALT00000001087	0.405243	0.914001	ENSGALT00000001087	-0.547029	0.968564	ENSGALT00000001087	-2.54949	0.0179166	ENSGALT00000001087	-2.92401	0.00364993	ENSGALT00000001087	-0.374514	0.988985	ENSGALT00000001087	0.0219339	1	ENSGALT00000001087	-0.0845698
ENSGALT00000001106	0.33658	0.88283	ENSGALT00000001106	0.600498	0.720526	ENSGALT00000001106	0.263918	0.93488	ENSGALT00000001106	0.0827664	1	ENSGALT00000001106	-0.553497	0.971306	ENSGALT00000001106	-0.636263	0.977311	ENSGALT00000001106	-1.12506	0.122236	ENSGALT00000001106	-1.15566	0.307936	ENSGALT00000001106	-0.0306042	1	ENSGALT00000001106	0.0111002	0.999946	ENSGALT00000001106	0.252294	0.922728	ENSGALT00000001106	0.241194	0.995363	ENSGALT00000001106	-1.42053	0.0524137	ENSGALT00000001106	-1.69988	0.0109611	ENSGALT00000001106	-0.279355	0.986859	ENSGALT00000001106	0.199672	1	ENSGALT00000001106	0.177126
ENSGALT00000001110	-0.0606254	0.999953	ENSGALT00000001110	-1.00971	0.84838	ENSGALT00000001110	-0.949081	0.84684	ENSGALT00000001110	3.36053	0.679552	ENSGALT00000001110	3.8337	0.611685	ENSGALT00000001110	0.473164	1	ENSGALT00000001110	-3.94512	0.0392509	ENSGALT00000001110	-2.32389	0.550929	ENSGALT00000001110	1.62123	0.46696	ENSGALT00000001110	2.23826	0.712649	ENSGALT00000001110	-0.124321	0.999999	ENSGALT00000001110	-2.36258	0.66656	ENSGALT00000001110	1.4038	0.63422	ENSGALT00000001110	-0.0389753	0.999999	ENSGALT00000001110	-1.44277	0.764296	ENSGALT00000001110	2.27889	0.878743	ENSGALT00000001110	1.1159
ENSGALT00000001123	0.310091	0.845779	ENSGALT00000001123	0.0809072	0.991886	ENSGALT00000001123	-0.229184	0.925241	ENSGALT00000001123	-0.199298	1	ENSGALT00000001123	0.0964042	0.999942	ENSGALT00000001123	0.295702	1	ENSGALT00000001123	-0.477769	0.433877	ENSGALT00000001123	-0.239466	0.890924	ENSGALT00000001123	0.238303	0.80427	ENSGALT00000001123	0.306015	0.903039	ENSGALT00000001123	0.474745	0.686018	ENSGALT00000001123	0.16873	0.999999	ENSGALT00000001123	0.146095	0.887392	ENSGALT00000001123	0.275411	0.775989	ENSGALT00000001123	0.129315	0.999999	ENSGALT00000001123	-0.255338	1	ENSGALT00000001123	-0.152115
ENSGALT00000001127	0.194569	0.84224	ENSGALT00000001127	0.0636072	0.982307	ENSGALT00000001127	-0.130962	0.927793	ENSGALT00000001127	-0.126362	1	ENSGALT00000001127	-0.034446	0.999942	ENSGALT00000001127	0.0919158	1	ENSGALT00000001127	-0.160304	0.714385	ENSGALT00000001127	-0.176743	0.851502	ENSGALT00000001127	-0.0164387	1	ENSGALT00000001127	0.233742	0.859312	ENSGALT00000001127	0.115383	0.922822	ENSGALT00000001127	-0.118359	0.993581	ENSGALT00000001127	-0.199602	0.670965	ENSGALT00000001127	0.0856351	0.915611	ENSGALT00000001127	0.285238	0.828114	ENSGALT00000001127	-0.20117	1	ENSGALT00000001127	-0.235714
ENSGALT00000001134	1.06357	0.621406	ENSGALT00000001134	1.40205	0.359179	ENSGALT00000001134	0.338483	0.944424	ENSGALT00000001134	-0.248447	1	ENSGALT00000001134	-0.409659	0.999942	ENSGALT00000001134	-0.161212	1	ENSGALT00000001134	-0.47753	0.706317	ENSGALT00000001134	-1.6271	0.281133	ENSGALT00000001134	-1.14957	0.345913	ENSGALT00000001134	-0.0579482	0.999946	ENSGALT00000001134	0.4894	0.867108	ENSGALT00000001134	0.547348	0.960564	ENSGALT00000001134	-0.639262	0.633911	ENSGALT00000001134	-0.371781	0.848959	ENSGALT00000001134	0.267481	0.998304	ENSGALT00000001134	0.245004	1	ENSGALT00000001134	-0.600862
ENSGALT00000001137	-0.112376	0.991969	ENSGALT00000001137	0.0536811	0.999953	ENSGALT00000001137	0.166057	0.992523	ENSGALT00000001137	0.0140871	1	ENSGALT00000001137	0.380607	0.999942	ENSGALT00000001137	0.36652	1	ENSGALT00000001137	-0.99455	0.356562	ENSGALT00000001137	0.686521	0.766358	ENSGALT00000001137	1.68107	0.163192	ENSGALT00000001137	0.0989917	0.999946	ENSGALT00000001137	-0.558878	0.812318	ENSGALT00000001137	-0.65787	0.926283	ENSGALT00000001137	-0.0331435	0.999894	ENSGALT00000001137	-0.422969	0.824232	ENSGALT00000001137	-0.389825	0.97541	ENSGALT00000001137	0.752336	1	ENSGALT00000001137	-0.0481133
ENSGALT00000001138	1.26864	0.501028	ENSGALT00000001138	0.881696	0.669305	ENSGALT00000001138	-0.386947	0.914921	ENSGALT00000001138	0.714684	1	ENSGALT00000001138	0.727739	0.971306	ENSGALT00000001138	0.0130551	1	ENSGALT00000001138	0.856068	0.417106	ENSGALT00000001138	-0.317495	0.929836	ENSGALT00000001138	-1.17356	0.294797	ENSGALT00000001138	0.647863	0.86827	ENSGALT00000001138	-0.521569	0.845594	ENSGALT00000001138	-1.16943	0.704905	ENSGALT00000001138	0.58111	0.691791	ENSGALT00000001138	0.245089	0.928931	ENSGALT00000001138	-0.336021	0.987211	ENSGALT00000001138	0.54747	1	ENSGALT00000001138	0.227329
ENSGALT00000001147	0.0604071	0.984816	ENSGALT00000001147	0.388391	0.636677	ENSGALT00000001147	0.327984	0.746804	ENSGALT00000001147	-0.0862975	1	ENSGALT00000001147	0.149928	0.999942	ENSGALT00000001147	0.236225	1	ENSGALT00000001147	-0.368416	0.403391	ENSGALT00000001147	-0.572927	0.373528	ENSGALT00000001147	-0.204511	0.747031	ENSGALT00000001147	0.0808043	0.999946	ENSGALT00000001147	-0.166903	0.894111	ENSGALT00000001147	-0.247707	0.947187	ENSGALT00000001147	-0.181874	0.763014	ENSGALT00000001147	0.211024	0.749349	ENSGALT00000001147	0.392898	0.749606	ENSGALT00000001147	-0.41381	0.967568	ENSGALT00000001147	-0.0827555
ENSGALT00000001153	-0.400152	0.845504	ENSGALT00000001153	-0.550973	0.758011	ENSGALT00000001153	-0.150821	0.982	ENSGALT00000001153	0.330382	1	ENSGALT00000001153	1.02631	0.749634	ENSGALT00000001153	0.695931	0.936497	ENSGALT00000001153	-0.904582	0.239855	ENSGALT00000001153	-0.224821	0.942873	ENSGALT00000001153	0.679762	0.462988	ENSGALT00000001153	0.175215	0.999946	ENSGALT00000001153	0.293719	0.931431	ENSGALT00000001153	0.118504	0.999999	ENSGALT00000001153	0.178631	0.92754	ENSGALT00000001153	0.254493	0.895276	ENSGALT00000001153	0.075862	0.999999	ENSGALT00000001153	-0.169869	1	ENSGALT00000001153	-0.383708
ENSGALT00000001164	-0.390738	0.999953	ENSGALT00000001164	0.128708	0.999953	ENSGALT00000001164	0.519446	1	ENSGALT00000001164	1.14171	1	ENSGALT00000001164	1.5034	0.999942	ENSGALT00000001164	0.361695	1	ENSGALT00000001164	3.58333	1	ENSGALT00000001164	2.40934	0.779011	ENSGALT00000001164	-1.17399	1	ENSGALT00000001164	-1.76622	0.999946	ENSGALT00000001164	1.44756	0.973448	ENSGALT00000001164	3.21378	0.999999	ENSGALT00000001164	-3.65437	0.967584	ENSGALT00000001164	-5.48274	0.151509	ENSGALT00000001164	-1.82837	0.889267	ENSGALT00000001164	1.53403	1	ENSGALT00000001164	-0.578193
ENSGALT00000001168	-1.33989	0.67725	ENSGALT00000001168	-0.615252	0.89504	ENSGALT00000001168	0.724637	0.883606	ENSGALT00000001168	0.461876	1	ENSGALT00000001168	0.106136	0.999942	ENSGALT00000001168	-0.35574	1	ENSGALT00000001168	1.41952	0.385501	ENSGALT00000001168	0.998385	0.763124	ENSGALT00000001168	-0.421137	0.885401	ENSGALT00000001168	0.0933299	0.999946	ENSGALT00000001168	0.120082	0.999999	ENSGALT00000001168	0.0267521	0.999999	ENSGALT00000001168	-2.83643	0.0555194	ENSGALT00000001168	-4.79791	0.000220682	ENSGALT00000001168	-1.96148	0.492534	ENSGALT00000001168	0.210002	1	ENSGALT00000001168	-0.179584
ENSGALT00000001189	0.228256	0.877922	ENSGALT00000001189	-0.0482201	0.999953	ENSGALT00000001189	-0.276476	0.855687	ENSGALT00000001189	-0.183153	1	ENSGALT00000001189	-0.183231	0.999942	ENSGALT00000001189	-7.81303e-05	1	ENSGALT00000001189	0.480726	0.358531	ENSGALT00000001189	-0.401005	0.699871	ENSGALT00000001189	-0.88173	0.148643	ENSGALT00000001189	0.194189	0.952218	ENSGALT00000001189	0.16397	0.922822	ENSGALT00000001189	-0.0302184	0.999999	ENSGALT00000001189	-0.495877	0.38688	ENSGALT00000001189	-0.424811	0.513663	ENSGALT00000001189	0.0710661	0.999999	ENSGALT00000001189	0.0916867	1	ENSGALT00000001189	-0.418796
ENSGALT00000001191	0.152735	0.944915	ENSGALT00000001191	-0.0950462	0.98466	ENSGALT00000001191	-0.247782	0.89886	ENSGALT00000001191	-0.404007	1	ENSGALT00000001191	-0.00378257	0.999942	ENSGALT00000001191	0.400224	0.990409	ENSGALT00000001191	-0.4001	0.506993	ENSGALT00000001191	-0.135594	0.959147	ENSGALT00000001191	0.264505	0.750322	ENSGALT00000001191	0.0269049	0.999946	ENSGALT00000001191	-0.259757	0.858915	ENSGALT00000001191	-0.286662	0.960564	ENSGALT00000001191	0.513959	0.420035	ENSGALT00000001191	0.556719	0.41666	ENSGALT00000001191	0.0427603	0.999999	ENSGALT00000001191	0.437611	1	ENSGALT00000001191	0.129207
ENSGALT00000001192	-0.504049	0.857552	ENSGALT00000001192	0.604584	0.825321	ENSGALT00000001192	1.10863	0.59807	ENSGALT00000001192	-0.276697	1	ENSGALT00000001192	-0.346741	0.999942	ENSGALT00000001192	-0.0700441	1	ENSGALT00000001192	0.127321	0.956062	ENSGALT00000001192	0.331126	0.923237	ENSGALT00000001192	0.203804	0.932203	ENSGALT00000001192	-0.351378	0.96207	ENSGALT00000001192	1.11592	0.533306	ENSGALT00000001192	1.4673	0.505555	ENSGALT00000001192	-0.44516	0.756794	ENSGALT00000001192	-0.383053	0.834195	ENSGALT00000001192	0.0621075	0.999999	ENSGALT00000001192	0.0292841	1	ENSGALT00000001192	-0.602601
ENSGALT00000001194	1.26687	0.739146	ENSGALT00000001194	0.520934	0.931487	ENSGALT00000001194	-0.745938	0.90168	ENSGALT00000001194	-1.32746	1	ENSGALT00000001194	-0.619607	0.999942	ENSGALT00000001194	0.707857	1	ENSGALT00000001194	0.989003	0.59107	ENSGALT00000001194	-0.545041	0.907264	ENSGALT00000001194	-1.53404	0.474226	ENSGALT00000001194	-0.704285	0.920396	ENSGALT00000001194	-1.11266	0.711272	ENSGALT00000001194	-0.408375	0.999999	ENSGALT00000001194	1.23804	0.489016	ENSGALT00000001194	0.604995	0.820518	ENSGALT00000001194	-0.633042	0.979625	ENSGALT00000001194	1.15935	1	ENSGALT00000001194	0.114085
ENSGALT00000001199	0.994548	0.630662	ENSGALT00000001199	0.607797	0.840447	ENSGALT00000001199	-0.386751	0.928285	ENSGALT00000001199	-0.00676437	1	ENSGALT00000001199	0.566457	0.994845	ENSGALT00000001199	0.573222	1	ENSGALT00000001199	-0.976443	0.343908	ENSGALT00000001199	-0.78881	0.737086	ENSGALT00000001199	0.187632	0.941024	ENSGALT00000001199	0.29094	0.984091	ENSGALT00000001199	0.774068	0.794543	ENSGALT00000001199	0.483129	0.985002	ENSGALT00000001199	1.69199	0.121276	ENSGALT00000001199	0.957046	0.65482	ENSGALT00000001199	-0.734947	0.938928	ENSGALT00000001199	-0.791536	1	ENSGALT00000001199	-0.529881
ENSGALT00000001207	0.297574	0.884786	ENSGALT00000001207	0.803424	0.507175	ENSGALT00000001207	0.50585	0.773298	ENSGALT00000001207	-0.574912	1	ENSGALT00000001207	0.119616	0.999942	ENSGALT00000001207	0.694528	0.914198	ENSGALT00000001207	-1.76389	0.00572632	ENSGALT00000001207	-0.943	0.414947	ENSGALT00000001207	0.820891	0.335678	ENSGALT00000001207	0.879555	0.65947	ENSGALT00000001207	0.123311	0.985433	ENSGALT00000001207	-0.756244	0.780963	ENSGALT00000001207	-0.433043	0.655914	ENSGALT00000001207	-0.265651	0.849685	ENSGALT00000001207	0.167392	0.999219	ENSGALT00000001207	0.229151	1	ENSGALT00000001207	0.423659
ENSGALT00000001212	0.258657	0.860622	ENSGALT00000001212	0.236782	0.890881	ENSGALT00000001212	-0.0218755	1	ENSGALT00000001212	0.00758824	1	ENSGALT00000001212	0.150601	0.999942	ENSGALT00000001212	0.143013	1	ENSGALT00000001212	0.263545	0.695942	ENSGALT00000001212	0.267162	0.862075	ENSGALT00000001212	0.0036169	1	ENSGALT00000001212	0.20156	0.957341	ENSGALT00000001212	0.323992	0.801235	ENSGALT00000001212	0.122432	0.999999	ENSGALT00000001212	-0.278655	0.699954	ENSGALT00000001212	-0.0806785	0.967238	ENSGALT00000001212	0.197977	0.984782	ENSGALT00000001212	-0.334669	1	ENSGALT00000001212	-0.54144
ENSGALT00000001226	-0.304177	0.912995	ENSGALT00000001226	1.44106	0.173219	ENSGALT00000001226	1.74524	0.0720076	ENSGALT00000001226	-0.106996	1	ENSGALT00000001226	0.845068	0.891829	ENSGALT00000001226	0.952064	0.859125	ENSGALT00000001226	-0.455596	0.651326	ENSGALT00000001226	0.469609	0.837297	ENSGALT00000001226	0.925205	0.359913	ENSGALT00000001226	0.353137	0.945226	ENSGALT00000001226	1.56746	0.173358	ENSGALT00000001226	1.21433	0.504732	ENSGALT00000001226	0.23141	0.881653	ENSGALT00000001226	0.463578	0.739203	ENSGALT00000001226	0.232168	0.995649	ENSGALT00000001226	0.243356	1	ENSGALT00000001226	0.528998
ENSGALT00000001229	-0.379226	0.748017	ENSGALT00000001229	0.00897442	0.999953	ENSGALT00000001229	0.3882	0.761225	ENSGALT00000001229	-0.192745	1	ENSGALT00000001229	0.30917	0.984546	ENSGALT00000001229	0.501914	0.921017	ENSGALT00000001229	0.0510214	0.973602	ENSGALT00000001229	-0.12386	0.961177	ENSGALT00000001229	-0.174881	0.845146	ENSGALT00000001229	-0.348592	0.857345	ENSGALT00000001229	-0.337066	0.77903	ENSGALT00000001229	0.0115263	0.999999	ENSGALT00000001229	-0.373684	0.550593	ENSGALT00000001229	0.196126	0.837595	ENSGALT00000001229	0.56981	0.636812	ENSGALT00000001229	-0.111442	1	ENSGALT00000001229	-0.224133
ENSGALT00000001231	-0.600884	0.840527	ENSGALT00000001231	-1.3813	0.43214	ENSGALT00000001231	-0.78042	0.775624	ENSGALT00000001231	-0.375105	1	ENSGALT00000001231	-0.721107	0.978928	ENSGALT00000001231	-0.346002	1	ENSGALT00000001231	-2.31095	0.0167376	ENSGALT00000001231	-2.02335	0.178168	ENSGALT00000001231	0.287604	0.888167	ENSGALT00000001231	-0.0608457	0.999946	ENSGALT00000001231	-0.0856246	0.999999	ENSGALT00000001231	-0.0247789	0.999999	ENSGALT00000001231	-0.584747	0.695684	ENSGALT00000001231	-1.08956	0.426352	ENSGALT00000001231	-0.504811	0.968495	ENSGALT00000001231	-0.604222	1	ENSGALT00000001231	-0.408181
ENSGALT00000001236	0.697259	0.868013	ENSGALT00000001236	2.05754	0.457531	ENSGALT00000001236	1.36028	0.662608	ENSGALT00000001236	-0.350366	1	ENSGALT00000001236	0.548607	0.999942	ENSGALT00000001236	0.898972	0.995785	ENSGALT00000001236	-0.622331	0.798724	ENSGALT00000001236	0.126671	0.999914	ENSGALT00000001236	0.749002	0.696341	ENSGALT00000001236	-0.526633	0.972696	ENSGALT00000001236	-0.335748	0.976056	ENSGALT00000001236	0.190885	0.999999	ENSGALT00000001236	-1.83607	0.37436	ENSGALT00000001236	-2.95593	0.135359	ENSGALT00000001236	-1.11986	0.810804	ENSGALT00000001236	-0.0734946	1	ENSGALT00000001236	-0.648501
ENSGALT00000001245	0.200945	0.847139	ENSGALT00000001245	0.0404466	0.997982	ENSGALT00000001245	-0.160498	0.903602	ENSGALT00000001245	-0.30743	1	ENSGALT00000001245	0.0208731	0.999942	ENSGALT00000001245	0.328303	0.952467	ENSGALT00000001245	0.278069	0.494579	ENSGALT00000001245	0.0367891	0.999914	ENSGALT00000001245	-0.24128	0.63431	ENSGALT00000001245	-0.0800267	0.999765	ENSGALT00000001245	0.196965	0.830452	ENSGALT00000001245	0.276992	0.913284	ENSGALT00000001245	-0.25396	0.586264	ENSGALT00000001245	-0.0570771	0.96585	ENSGALT00000001245	0.196883	0.953885	ENSGALT00000001245	0.173726	1	ENSGALT00000001245	-0.0752604
ENSGALT00000001255	-0.139722	0.93708	ENSGALT00000001255	-0.131244	0.955695	ENSGALT00000001255	0.00847868	1	ENSGALT00000001255	-0.0688795	1	ENSGALT00000001255	-0.0927979	0.999942	ENSGALT00000001255	-0.0239185	1	ENSGALT00000001255	0.0939918	0.907238	ENSGALT00000001255	-0.206306	0.880443	ENSGALT00000001255	-0.300298	0.661878	ENSGALT00000001255	0.318615	0.859825	ENSGALT00000001255	-0.0930433	0.977455	ENSGALT00000001255	-0.411659	0.878348	ENSGALT00000001255	-0.251063	0.698739	ENSGALT00000001255	-0.108282	0.923518	ENSGALT00000001255	0.142781	0.992151	ENSGALT00000001255	-0.380225	1	ENSGALT00000001255	-0.219423
ENSGALT00000001256	-0.0105022	0.999953	ENSGALT00000001256	1.06347	0.781193	ENSGALT00000001256	1.07397	0.818584	ENSGALT00000001256	-0.26109	1	ENSGALT00000001256	0.500195	0.999942	ENSGALT00000001256	0.761285	1	ENSGALT00000001256	0.890546	0.595954	ENSGALT00000001256	0.71195	0.851502	ENSGALT00000001256	-0.178596	0.977365	ENSGALT00000001256	0.481846	0.957936	ENSGALT00000001256	-0.584035	0.866196	ENSGALT00000001256	-1.06588	0.906891	ENSGALT00000001256	1.61094	0.253402	ENSGALT00000001256	2.8687	0.0433909	ENSGALT00000001256	1.25776	0.827695	ENSGALT00000001256	-1.44194	0.984128	ENSGALT00000001256	-0.348537
ENSGALT00000001264	0.0584053	0.991002	ENSGALT00000001264	-0.250629	0.856755	ENSGALT00000001264	-0.309035	0.816796	ENSGALT00000001264	-0.118839	1	ENSGALT00000001264	-0.681749	0.674827	ENSGALT00000001264	-0.56291	0.821227	ENSGALT00000001264	0.0849513	0.917231	ENSGALT00000001264	-0.169699	0.912562	ENSGALT00000001264	-0.25465	0.708364	ENSGALT00000001264	-0.80125	0.461458	ENSGALT00000001264	-0.56059	0.500469	ENSGALT00000001264	0.24066	0.960564	ENSGALT00000001264	-0.346697	0.54046	ENSGALT00000001264	-0.335697	0.612092	ENSGALT00000001264	0.0110002	0.999999	ENSGALT00000001264	0.405499	1	ENSGALT00000001264	-0.0973848
ENSGALT00000001265	-0.0944828	0.987961	ENSGALT00000001265	-0.603401	0.685841	ENSGALT00000001265	-0.508918	0.775391	ENSGALT00000001265	0.213366	1	ENSGALT00000001265	-0.481847	0.978928	ENSGALT00000001265	-0.695213	0.920418	ENSGALT00000001265	-0.137026	0.907222	ENSGALT00000001265	-0.553797	0.715523	ENSGALT00000001265	-0.416771	0.67119	ENSGALT00000001265	-0.0436744	0.999946	ENSGALT00000001265	-0.209975	0.936665	ENSGALT00000001265	-0.166301	0.999999	ENSGALT00000001265	0.146204	0.921637	ENSGALT00000001265	-0.144636	0.937612	ENSGALT00000001265	-0.29084	0.97764	ENSGALT00000001265	0.492382	1	ENSGALT00000001265	0.314643
ENSGALT00000001266	-0.657697	0.533555	ENSGALT00000001266	-0.202929	0.92479	ENSGALT00000001266	0.454768	0.727707	ENSGALT00000001266	-0.12893	1	ENSGALT00000001266	-0.0154365	0.999942	ENSGALT00000001266	0.113494	1	ENSGALT00000001266	-0.958119	0.0592164	ENSGALT00000001266	-0.30312	0.833039	ENSGALT00000001266	0.654999	0.335745	ENSGALT00000001266	-0.628703	0.65947	ENSGALT00000001266	-0.554866	0.584175	ENSGALT00000001266	0.0738366	0.999999	ENSGALT00000001266	0.653253	0.250324	ENSGALT00000001266	0.379997	0.61307	ENSGALT00000001266	-0.273256	0.956051	ENSGALT00000001266	0.0103156	1	ENSGALT00000001266	0.351718
ENSGALT00000001277	-1.35754	0.861028	ENSGALT00000001277	-1.05584	0.857685	ENSGALT00000001277	0.301702	0.994781	ENSGALT00000001277	2.87588	0.848254	ENSGALT00000001277	2.54186	0.799354	ENSGALT00000001277	-0.334021	1	ENSGALT00000001277	-1.3632	0.822657	ENSGALT00000001277	0.340259	0.977417	ENSGALT00000001277	1.70345	0.572991	ENSGALT00000001277	1.38209	0.841769	ENSGALT00000001277	0.781559	0.78161	ENSGALT00000001277	-0.600528	0.999999	ENSGALT00000001277	-1.02381	0.691525	ENSGALT00000001277	-2.96477	0.475064	ENSGALT00000001277	-1.94096	0.77687	ENSGALT00000001277	1.01313	1	ENSGALT00000001277	1.9684
ENSGALT00000001289	0.390014	0.716418	ENSGALT00000001289	-0.0764084	0.985367	ENSGALT00000001289	-0.466423	0.652059	ENSGALT00000001289	0.103722	1	ENSGALT00000001289	-0.0908966	0.999942	ENSGALT00000001289	-0.194618	1	ENSGALT00000001289	0.832416	0.0614483	ENSGALT00000001289	-0.157982	0.919047	ENSGALT00000001289	-0.990397	0.0971021	ENSGALT00000001289	-0.0123462	0.999946	ENSGALT00000001289	0.0568981	0.999999	ENSGALT00000001289	0.0692443	0.999999	ENSGALT00000001289	-0.0585657	0.970626	ENSGALT00000001289	-0.122239	0.906738	ENSGALT00000001289	-0.0636738	0.999999	ENSGALT00000001289	0.307478	1	ENSGALT00000001289	-0.295165
ENSGALT00000001295	-0.14645	0.935999	ENSGALT00000001295	0.0634216	0.994801	ENSGALT00000001295	0.209872	0.913647	ENSGALT00000001295	-0.214028	1	ENSGALT00000001295	0.358596	0.978928	ENSGALT00000001295	0.572624	0.859125	ENSGALT00000001295	-0.982654	0.0372233	ENSGALT00000001295	-0.334512	0.793763	ENSGALT00000001295	0.648141	0.286511	ENSGALT00000001295	0.323663	0.868475	ENSGALT00000001295	0.80836	0.280136	ENSGALT00000001295	0.484697	0.819665	ENSGALT00000001295	-0.011993	0.999894	ENSGALT00000001295	-0.0683248	0.97521	ENSGALT00000001295	-0.0563319	0.999999	ENSGALT00000001295	0.20961	1	ENSGALT00000001295	0.362669
ENSGALT00000001297	0.272204	0.86361	ENSGALT00000001297	0.41457	0.752853	ENSGALT00000001297	0.142366	0.967557	ENSGALT00000001297	0.154564	1	ENSGALT00000001297	0.149406	0.999942	ENSGALT00000001297	-0.00515768	1	ENSGALT00000001297	-0.0719599	0.95328	ENSGALT00000001297	-0.613083	0.52711	ENSGALT00000001297	-0.541123	0.437633	ENSGALT00000001297	0.79575	0.557669	ENSGALT00000001297	1.05216	0.136612	ENSGALT00000001297	0.25641	0.972474	ENSGALT00000001297	0.428852	0.522292	ENSGALT00000001297	0.49693	0.486123	ENSGALT00000001297	0.0680775	0.999999	ENSGALT00000001297	-0.327698	1	ENSGALT00000001297	-0.197575
ENSGALT00000001298	0.766297	0.731336	ENSGALT00000001298	-0.162057	0.985367	ENSGALT00000001298	-0.928354	0.693975	ENSGALT00000001298	-0.239511	1	ENSGALT00000001298	0.171318	0.999942	ENSGALT00000001298	0.410829	1	ENSGALT00000001298	-0.444732	0.715757	ENSGALT00000001298	0.183206	0.978556	ENSGALT00000001298	0.627938	0.671362	ENSGALT00000001298	-0.283003	0.981373	ENSGALT00000001298	0.19625	0.977455	ENSGALT00000001298	0.479253	0.969609	ENSGALT00000001298	1.65349	0.0859717	ENSGALT00000001298	0.775815	0.568862	ENSGALT00000001298	-0.877671	0.806149	ENSGALT00000001298	0.0422133	1	ENSGALT00000001298	0.36778
ENSGALT00000001312	-0.367259	0.999953	ENSGALT00000001312	-1.39028	0.710414	ENSGALT00000001312	-1.02302	0.854789	ENSGALT00000001312	-0.606365	1	ENSGALT00000001312	-2.71974	0.942523	ENSGALT00000001312	-2.11338	0.995189	ENSGALT00000001312	4.91832	1	ENSGALT00000001312	1.4324	0.999914	ENSGALT00000001312	-3.48593	0.363783	ENSGALT00000001312	-2.84481	0.804825	ENSGALT00000001312	0.488392	0.934225	ENSGALT00000001312	3.3332	0.770182	ENSGALT00000001312	-2.01464	0.5705	ENSGALT00000001312	-1.09267	0.695525	ENSGALT00000001312	0.921969	0.998304	ENSGALT00000001312	0.355701	1	ENSGALT00000001312	1.72068
ENSGALT00000001314	0.185274	0.996692	ENSGALT00000001314	-1.05252	0.878125	ENSGALT00000001314	-1.23779	0.860012	ENSGALT00000001314	-1.20382	1	ENSGALT00000001314	-1.8501	0.932894	ENSGALT00000001314	-0.646283	1	ENSGALT00000001314	5.1526	0.177999	ENSGALT00000001314	1.11274	0.851502	ENSGALT00000001314	-4.03987	0.374641	ENSGALT00000001314	1.75609	0.841769	ENSGALT00000001314	-0.374704	0.994007	ENSGALT00000001314	-2.1308	0.840121	ENSGALT00000001314	-3.0706	0.227093	ENSGALT00000001314	-4.98052	0.0168097	ENSGALT00000001314	-1.90992	0.828967	ENSGALT00000001314	0.306481	1	ENSGALT00000001314	-1.18929
ENSGALT00000001315	0.0326159	0.999953	ENSGALT00000001315	-0.328545	0.930599	ENSGALT00000001315	-0.361161	0.91866	ENSGALT00000001315	0.00170987	1	ENSGALT00000001315	0.238934	0.999942	ENSGALT00000001315	0.237224	1	ENSGALT00000001315	0.236124	0.860364	ENSGALT00000001315	0.0794045	0.999914	ENSGALT00000001315	-0.15672	0.945613	ENSGALT00000001315	0.651974	0.842537	ENSGALT00000001315	-0.235155	0.953664	ENSGALT00000001315	-0.887129	0.822105	ENSGALT00000001315	-2.20786	0.00855217	ENSGALT00000001315	-2.0159	0.0153557	ENSGALT00000001315	0.191958	0.999999	ENSGALT00000001315	-0.312365	1	ENSGALT00000001315	-0.428021
ENSGALT00000001317	0.539671	0.673045	ENSGALT00000001317	-0.0287098	0.999953	ENSGALT00000001317	-0.568381	0.662407	ENSGALT00000001317	-0.201845	1	ENSGALT00000001317	0.178425	0.999942	ENSGALT00000001317	0.38027	1	ENSGALT00000001317	0.00157233	1	ENSGALT00000001317	-0.0139963	0.999914	ENSGALT00000001317	-0.0155686	1	ENSGALT00000001317	0.644137	0.68973	ENSGALT00000001317	-0.252216	0.873972	ENSGALT00000001317	-0.896353	0.436389	ENSGALT00000001317	-0.0311647	0.999894	ENSGALT00000001317	0.00288397	0.999999	ENSGALT00000001317	0.0340487	0.999999	ENSGALT00000001317	-0.0884864	1	ENSGALT00000001317	-0.0366898
ENSGALT00000001323	-0.0362318	0.999953	ENSGALT00000001323	-2.04291	0.795033	ENSGALT00000001323	-2.00668	0.856015	ENSGALT00000001323	1.646	1	ENSGALT00000001323	-1.78284	0.984546	ENSGALT00000001323	-3.42884	0.869619	ENSGALT00000001323	2.28506	1	ENSGALT00000001323	0.0973655	0.999914	ENSGALT00000001323	-2.18769	1	ENSGALT00000001323	-0.68339	0.976406	ENSGALT00000001323	1.32642	0.890851	ENSGALT00000001323	2.00981	0.935162	ENSGALT00000001323	-2.80956	0.932806	ENSGALT00000001323	-3.86691	0.345325	ENSGALT00000001323	-1.05735	0.91703	ENSGALT00000001323	0.783547	1	ENSGALT00000001323	1.16892
ENSGALT00000001324	-0.714286	0.853263	ENSGALT00000001324	-0.792048	0.833314	ENSGALT00000001324	-0.0777618	1	ENSGALT00000001324	0.0766296	1	ENSGALT00000001324	-0.217874	0.999942	ENSGALT00000001324	-0.294504	1	ENSGALT00000001324	1.53284	0.286173	ENSGALT00000001324	0.676594	0.859458	ENSGALT00000001324	-0.856247	0.650532	ENSGALT00000001324	0.545968	0.959242	ENSGALT00000001324	-0.0237479	0.999999	ENSGALT00000001324	-0.569716	0.980126	ENSGALT00000001324	-3.8674	0.00302355	ENSGALT00000001324	-3.29178	0.00929023	ENSGALT00000001324	0.575613	0.974971	ENSGALT00000001324	-0.20183	1	ENSGALT00000001324	0.188719
ENSGALT00000001334	0.791769	0.618051	ENSGALT00000001334	0.622406	0.720508	ENSGALT00000001334	-0.169363	0.981671	ENSGALT00000001334	-0.376542	1	ENSGALT00000001334	0.0290517	0.999942	ENSGALT00000001334	0.405594	1	ENSGALT00000001334	0.442227	0.627637	ENSGALT00000001334	-0.101995	0.992285	ENSGALT00000001334	-0.544222	0.609715	ENSGALT00000001334	1.14978	0.557669	ENSGALT00000001334	0.10529	0.997861	ENSGALT00000001334	-1.04449	0.583049	ENSGALT00000001334	0.0610194	0.997743	ENSGALT00000001334	0.127107	0.96017	ENSGALT00000001334	0.0660879	0.999999	ENSGALT00000001334	0.662786	1	ENSGALT00000001334	0.895688
ENSGALT00000001336	0.337745	0.853111	ENSGALT00000001336	0.208565	0.941967	ENSGALT00000001336	-0.129181	0.983569	ENSGALT00000001336	-0.117352	1	ENSGALT00000001336	-0.239551	0.999942	ENSGALT00000001336	-0.122199	1	ENSGALT00000001336	0.0916063	0.945436	ENSGALT00000001336	-0.37737	0.826851	ENSGALT00000001336	-0.468977	0.584097	ENSGALT00000001336	-0.421818	0.859825	ENSGALT00000001336	-0.341272	0.831588	ENSGALT00000001336	0.0805457	0.999999	ENSGALT00000001336	0.435966	0.588784	ENSGALT00000001336	0.0643038	0.99153	ENSGALT00000001336	-0.371662	0.938442	ENSGALT00000001336	0.823237	0.797816	ENSGALT00000001336	0.233208
ENSGALT00000001337	0.218552	0.992999	ENSGALT00000001337	-0.0872377	0.999953	ENSGALT00000001337	-0.30579	0.99545	ENSGALT00000001337	1.04187	1	ENSGALT00000001337	1.10418	0.994236	ENSGALT00000001337	0.0623106	1	ENSGALT00000001337	-1.17885	0.60124	ENSGALT00000001337	1.08939	0.833991	ENSGALT00000001337	2.26824	0.474261	ENSGALT00000001337	0.50555	0.978156	ENSGALT00000001337	1.27054	0.773238	ENSGALT00000001337	0.764992	0.985163	ENSGALT00000001337	1.12856	0.580569	ENSGALT00000001337	1.00123	0.742505	ENSGALT00000001337	-0.127324	0.999999	ENSGALT00000001337	1.10154	1	ENSGALT00000001337	0.647565
ENSGALT00000001340	-0.238376	0.999953	ENSGALT00000001340	0.273452	0.999953	ENSGALT00000001340	0.511828	1	ENSGALT00000001340	1.29015	1	ENSGALT00000001340	0.879915	0.999942	ENSGALT00000001340	-0.410234	1	ENSGALT00000001340	2.28338	0.943566	ENSGALT00000001340	3.96357	0.421993	ENSGALT00000001340	1.68019	0.716081	ENSGALT00000001340	1.07349	0.999946	ENSGALT00000001340	-0.0651141	0.999999	ENSGALT00000001340	-1.13861	0.97996	ENSGALT00000001340	-4.37013	0.999894	ENSGALT00000001340	-4.22039	0.244656	ENSGALT00000001340	0.149733	0.999999	ENSGALT00000001340	-1.06361	1	ENSGALT00000001340	-0.385427
ENSGALT00000001342	-2.81591	0.421472	ENSGALT00000001342	-2.91577	0.15743	ENSGALT00000001342	-0.0998619	1	ENSGALT00000001342	3.80119	0.487251	ENSGALT00000001342	2.89413	0.581323	ENSGALT00000001342	-0.90706	1	ENSGALT00000001342	0.984818	0.82534	ENSGALT00000001342	1.42465	0.671721	ENSGALT00000001342	0.439831	0.934541	ENSGALT00000001342	-1.22986	0.915322	ENSGALT00000001342	-3.48965	0.38309	ENSGALT00000001342	-2.25979	0.656408	ENSGALT00000001342	-1.52548	0.57505	ENSGALT00000001342	-3.13766	0.169328	ENSGALT00000001342	-1.61218	0.727064	ENSGALT00000001342	0.0783584	1	ENSGALT00000001342	0.475641
ENSGALT00000001352	0.113434	0.998765	ENSGALT00000001352	-0.0330454	0.999953	ENSGALT00000001352	-0.146479	1	ENSGALT00000001352	-1.4943	0.900722	ENSGALT00000001352	-0.136097	0.999942	ENSGALT00000001352	1.3582	0.879072	ENSGALT00000001352	-1.58297	0.2805	ENSGALT00000001352	-0.176569	0.987903	ENSGALT00000001352	1.4064	0.401037	ENSGALT00000001352	-0.244364	0.999946	ENSGALT00000001352	-0.699849	0.810845	ENSGALT00000001352	-0.455485	0.991102	ENSGALT00000001352	1.10021	0.618624	ENSGALT00000001352	-0.403438	0.92237	ENSGALT00000001352	-1.50365	0.640377	ENSGALT00000001352	1.75146	0.935426	ENSGALT00000001352	0.78041
ENSGALT00000001353	-3.04523	0.583656	ENSGALT00000001353	-0.608086	0.968058	ENSGALT00000001353	2.43715	0.690563	ENSGALT00000001353	-2.70562	0.938005	ENSGALT00000001353	-0.119421	0.999942	ENSGALT00000001353	2.5862	0.930806	ENSGALT00000001353	3.4332	0.21133	ENSGALT00000001353	3.38612	0.456482	ENSGALT00000001353	-0.0470805	1	ENSGALT00000001353	-1.57031	0.887602	ENSGALT00000001353	-0.0669079	0.999999	ENSGALT00000001353	1.50341	0.952489	ENSGALT00000001353	-5.61581	0.0337893	ENSGALT00000001353	-6.01364	0.0174637	ENSGALT00000001353	-0.397838	0.999999	ENSGALT00000001353	5.50435	0.603385	ENSGALT00000001353	-0.627057
ENSGALT00000001354	-0.441067	0.936526	ENSGALT00000001354	-0.11154	0.999953	ENSGALT00000001354	0.329527	0.976486	ENSGALT00000001354	0.417307	1	ENSGALT00000001354	0.849433	0.985789	ENSGALT00000001354	0.432126	1	ENSGALT00000001354	1.85451	0.205365	ENSGALT00000001354	2.22311	0.328796	ENSGALT00000001354	0.368599	0.898368	ENSGALT00000001354	0.477832	0.976814	ENSGALT00000001354	0.100715	0.999999	ENSGALT00000001354	-0.377118	0.999999	ENSGALT00000001354	-4.24852	0.0026338	ENSGALT00000001354	-4.74768	0.00043766	ENSGALT00000001354	-0.499154	0.987408	ENSGALT00000001354	-0.383794	1	ENSGALT00000001354	-0.296869
ENSGALT00000001372	0.132295	0.951195	ENSGALT00000001372	0.0567739	0.997982	ENSGALT00000001372	-0.0755211	0.997662	ENSGALT00000001372	-0.17872	1	ENSGALT00000001372	-0.251316	0.995675	ENSGALT00000001372	-0.072596	1	ENSGALT00000001372	-0.283995	0.657535	ENSGALT00000001372	-0.339914	0.797804	ENSGALT00000001372	-0.0559195	0.979614	ENSGALT00000001372	-0.885787	0.513016	ENSGALT00000001372	-0.424181	0.709462	ENSGALT00000001372	0.461606	0.866565	ENSGALT00000001372	-0.476954	0.439705	ENSGALT00000001372	-0.0761154	0.971246	ENSGALT00000001372	0.400839	0.86316	ENSGALT00000001372	0.163076	1	ENSGALT00000001372	-0.0600056
ENSGALT00000001383	-0.335404	0.885331	ENSGALT00000001383	-0.0594685	0.999953	ENSGALT00000001383	0.275935	0.934911	ENSGALT00000001383	-0.489142	1	ENSGALT00000001383	0.35114	0.999942	ENSGALT00000001383	0.840282	0.891409	ENSGALT00000001383	-0.931182	0.241212	ENSGALT00000001383	0.385616	0.864979	ENSGALT00000001383	1.3168	0.163177	ENSGALT00000001383	0.399116	0.912824	ENSGALT00000001383	0.514142	0.784078	ENSGALT00000001383	0.115026	0.999999	ENSGALT00000001383	1.0205	0.22671	ENSGALT00000001383	0.688576	0.515547	ENSGALT00000001383	-0.331924	0.97541	ENSGALT00000001383	1.06638	0.76972	ENSGALT00000001383	0.706456
ENSGALT00000001392	0.489549	0.617933	ENSGALT00000001392	-0.139735	0.953647	ENSGALT00000001392	-0.629284	0.45205	ENSGALT00000001392	0.119828	1	ENSGALT00000001392	-0.104058	0.999942	ENSGALT00000001392	-0.223886	1	ENSGALT00000001392	-0.114071	0.874419	ENSGALT00000001392	-0.682289	0.351539	ENSGALT00000001392	-0.568218	0.323594	ENSGALT00000001392	0.30865	0.864383	ENSGALT00000001392	-0.0642712	0.997861	ENSGALT00000001392	-0.372921	0.902906	ENSGALT00000001392	0.0387572	0.996528	ENSGALT00000001392	0.205765	0.806332	ENSGALT00000001392	0.167008	0.987211	ENSGALT00000001392	-0.0366169	1	ENSGALT00000001392	-0.328947
ENSGALT00000001394	-0.167508	0.921431	ENSGALT00000001394	-0.116354	0.968058	ENSGALT00000001394	0.0511543	1	ENSGALT00000001394	-0.222513	1	ENSGALT00000001394	0.336055	0.978928	ENSGALT00000001394	0.558569	0.858958	ENSGALT00000001394	-1.09849	0.0116595	ENSGALT00000001394	-0.0507084	0.999891	ENSGALT00000001394	1.04779	0.0867353	ENSGALT00000001394	0.204319	0.945164	ENSGALT00000001394	-0.0883409	0.98368	ENSGALT00000001394	-0.292659	0.947187	ENSGALT00000001394	0.262958	0.700577	ENSGALT00000001394	0.14203	0.894084	ENSGALT00000001394	-0.120928	0.998304	ENSGALT00000001394	-0.0805817	1	ENSGALT00000001394	0.288989
ENSGALT00000001401	0.842725	0.665744	ENSGALT00000001401	1.19986	0.376572	ENSGALT00000001401	0.35714	0.923735	ENSGALT00000001401	-0.931017	0.931485	ENSGALT00000001401	-0.328055	0.999942	ENSGALT00000001401	0.602962	1	ENSGALT00000001401	0.12652	0.947415	ENSGALT00000001401	-0.575896	0.790614	ENSGALT00000001401	-0.702416	0.565459	ENSGALT00000001401	0.839942	0.767099	ENSGALT00000001401	2.02688	0.0415145	ENSGALT00000001401	1.18694	0.650688	ENSGALT00000001401	-0.695484	0.531491	ENSGALT00000001401	-0.897386	0.411886	ENSGALT00000001401	-0.201902	0.999999	ENSGALT00000001401	0.646009	1	ENSGALT00000001401	0.760759
ENSGALT00000001402	0.784748	0.492928	ENSGALT00000001402	0.523872	0.67609	ENSGALT00000001402	-0.260876	0.902947	ENSGALT00000001402	0.0425019	1	ENSGALT00000001402	0.0851298	0.999942	ENSGALT00000001402	0.0426279	1	ENSGALT00000001402	0.149013	0.864392	ENSGALT00000001402	-0.0738414	0.994418	ENSGALT00000001402	-0.222854	0.823133	ENSGALT00000001402	0.200248	0.966114	ENSGALT00000001402	0.047306	0.999999	ENSGALT00000001402	-0.152942	0.999999	ENSGALT00000001402	0.75856	0.230267	ENSGALT00000001402	0.819118	0.204433	ENSGALT00000001402	0.0605587	0.999999	ENSGALT00000001402	0.265217	1	ENSGALT00000001402	0.0569936
ENSGALT00000001409	0.375961	0.77241	ENSGALT00000001409	0.191409	0.927748	ENSGALT00000001409	-0.184552	0.933814	ENSGALT00000001409	0.271626	1	ENSGALT00000001409	0.509192	0.898082	ENSGALT00000001409	0.237566	1	ENSGALT00000001409	0.434805	0.446027	ENSGALT00000001409	0.251126	0.866704	ENSGALT00000001409	-0.183679	0.838067	ENSGALT00000001409	1.0309	0.364354	ENSGALT00000001409	0.619839	0.504187	ENSGALT00000001409	-0.411057	0.902906	ENSGALT00000001409	-0.507234	0.403692	ENSGALT00000001409	-0.600251	0.331397	ENSGALT00000001409	-0.0930172	0.999999	ENSGALT00000001409	0.184933	1	ENSGALT00000001409	-0.13545
ENSGALT00000001430	0.251128	0.924944	ENSGALT00000001430	0.0154242	0.999953	ENSGALT00000001430	-0.235703	0.94496	ENSGALT00000001430	0.493985	1	ENSGALT00000001430	0.578431	0.953949	ENSGALT00000001430	0.084446	1	ENSGALT00000001430	0.243503	0.817591	ENSGALT00000001430	-0.00447407	0.999914	ENSGALT00000001430	-0.247977	0.850218	ENSGALT00000001430	0.869992	0.666263	ENSGALT00000001430	0.104503	0.995346	ENSGALT00000001430	-0.765489	0.798852	ENSGALT00000001430	0.680654	0.4339	ENSGALT00000001430	0.305163	0.817761	ENSGALT00000001430	-0.375491	0.955561	ENSGALT00000001430	-0.104809	1	ENSGALT00000001430	0.0173574
ENSGALT00000001436	-0.921384	0.485439	ENSGALT00000001436	-0.942584	0.371788	ENSGALT00000001436	-0.0211999	1	ENSGALT00000001436	0.168013	1	ENSGALT00000001436	-0.055919	0.999942	ENSGALT00000001436	-0.223932	1	ENSGALT00000001436	-0.792775	0.26051	ENSGALT00000001436	0.107017	0.986758	ENSGALT00000001436	0.899793	0.282502	ENSGALT00000001436	-0.0267926	0.999946	ENSGALT00000001436	-0.707612	0.598663	ENSGALT00000001436	-0.68082	0.819665	ENSGALT00000001436	-0.183112	0.885368	ENSGALT00000001436	-0.507887	0.602622	ENSGALT00000001436	-0.324775	0.968495	ENSGALT00000001436	-0.477553	1	ENSGALT00000001436	-0.499011
ENSGALT00000001441	0.893609	0.745328	ENSGALT00000001441	1.68748	0.394328	ENSGALT00000001441	0.793867	0.843213	ENSGALT00000001441	1.97289	0.608316	ENSGALT00000001441	0.496632	0.999942	ENSGALT00000001441	-1.47625	0.818941	ENSGALT00000001441	-0.0310485	1	ENSGALT00000001441	-0.297106	0.961473	ENSGALT00000001441	-0.266058	0.925501	ENSGALT00000001441	0.266303	0.998168	ENSGALT00000001441	0.0235663	0.999999	ENSGALT00000001441	-0.242737	0.999999	ENSGALT00000001441	1.12186	0.422207	ENSGALT00000001441	0.533171	0.786522	ENSGALT00000001441	-0.588688	0.952098	ENSGALT00000001441	0.364037	1	ENSGALT00000001441	0.595805
ENSGALT00000001443	0.0423487	0.988581	ENSGALT00000001443	0.100393	0.945926	ENSGALT00000001443	0.0580443	0.990987	ENSGALT00000001443	0.0572822	1	ENSGALT00000001443	-0.0404282	0.999942	ENSGALT00000001443	-0.0977104	1	ENSGALT00000001443	0.203566	0.589802	ENSGALT00000001443	-0.0681176	0.970587	ENSGALT00000001443	-0.271684	0.528682	ENSGALT00000001443	0.128533	0.950151	ENSGALT00000001443	0.179228	0.8222	ENSGALT00000001443	0.0506947	0.999999	ENSGALT00000001443	-0.28355	0.45201	ENSGALT00000001443	-0.130342	0.824748	ENSGALT00000001443	0.153209	0.968495	ENSGALT00000001443	-0.0508852	1	ENSGALT00000001443	-0.239082
ENSGALT00000001445	-0.641368	0.828808	ENSGALT00000001445	0.523271	0.849945	ENSGALT00000001445	1.16464	0.566546	ENSGALT00000001445	-0.916222	1	ENSGALT00000001445	-0.735994	0.966062	ENSGALT00000001445	0.180228	1	ENSGALT00000001445	-0.455384	0.794941	ENSGALT00000001445	-0.886085	0.687775	ENSGALT00000001445	-0.430702	0.822476	ENSGALT00000001445	-1.33705	0.772863	ENSGALT00000001445	-1.29272	0.635236	ENSGALT00000001445	0.0443286	0.999999	ENSGALT00000001445	-0.216664	0.942216	ENSGALT00000001445	-1.17201	0.431236	ENSGALT00000001445	-0.95535	0.7716	ENSGALT00000001445	0.89077	1	ENSGALT00000001445	1.23367
ENSGALT00000001448	-0.133403	0.915641	ENSGALT00000001448	-0.249574	0.802161	ENSGALT00000001448	-0.11617	0.950904	ENSGALT00000001448	-0.390793	0.919403	ENSGALT00000001448	0.0368086	0.999942	ENSGALT00000001448	0.427601	0.859125	ENSGALT00000001448	-0.87951	0.00880824	ENSGALT00000001448	-0.101329	0.950823	ENSGALT00000001448	0.778181	0.10363	ENSGALT00000001448	0.184995	0.918606	ENSGALT00000001448	-0.131182	0.919792	ENSGALT00000001448	-0.316177	0.885228	ENSGALT00000001448	0.264983	0.573323	ENSGALT00000001448	0.456555	0.292569	ENSGALT00000001448	0.191572	0.956051	ENSGALT00000001448	-0.0673762	1	ENSGALT00000001448	-0.159383
ENSGALT00000001458	0.492884	0.584905	ENSGALT00000001458	-0.114294	0.962546	ENSGALT00000001458	-0.607178	0.439182	ENSGALT00000001458	-0.487509	0.900722	ENSGALT00000001458	-0.114917	0.999942	ENSGALT00000001458	0.372592	0.977311	ENSGALT00000001458	0.395951	0.40944	ENSGALT00000001458	-0.156898	0.913468	ENSGALT00000001458	-0.552849	0.307987	ENSGALT00000001458	0.884733	0.35612	ENSGALT00000001458	0.499978	0.533306	ENSGALT00000001458	-0.384756	0.871134	ENSGALT00000001458	-0.28299	0.622255	ENSGALT00000001458	0.0667928	0.96686	ENSGALT00000001458	0.349783	0.844708	ENSGALT00000001458	0.0266169	1	ENSGALT00000001458	0.0282606
ENSGALT00000001463	0.121582	0.953324	ENSGALT00000001463	0.391859	0.734714	ENSGALT00000001463	0.270276	0.863103	ENSGALT00000001463	-0.035883	1	ENSGALT00000001463	0.257677	0.995675	ENSGALT00000001463	0.29356	1	ENSGALT00000001463	-0.803755	0.0881341	ENSGALT00000001463	-0.22218	0.88289	ENSGALT00000001463	0.581575	0.344296	ENSGALT00000001463	0.455121	0.761389	ENSGALT00000001463	0.153865	0.93226	ENSGALT00000001463	-0.301256	0.947187	ENSGALT00000001463	0.630739	0.23908	ENSGALT00000001463	0.841326	0.089589	ENSGALT00000001463	0.210588	0.976755	ENSGALT00000001463	0.227528	1	ENSGALT00000001463	0.296761
ENSGALT00000001466	-0.111552	0.943518	ENSGALT00000001466	-0.220994	0.845034	ENSGALT00000001466	-0.109442	0.95989	ENSGALT00000001466	0.0878804	1	ENSGALT00000001466	-0.0745499	0.999942	ENSGALT00000001466	-0.16243	1	ENSGALT00000001466	0.248774	0.581559	ENSGALT00000001466	0.19292	0.861991	ENSGALT00000001466	-0.055854	0.959831	ENSGALT00000001466	-0.144426	0.959012	ENSGALT00000001466	-0.279113	0.748182	ENSGALT00000001466	-0.134687	0.992334	ENSGALT00000001466	-0.123698	0.853857	ENSGALT00000001466	-0.0343702	0.99792	ENSGALT00000001466	0.0893274	0.999999	ENSGALT00000001466	0.0232404	1	ENSGALT00000001466	0.0486183
ENSGALT00000001470	1.58821	0.563893	ENSGALT00000001470	1.85588	0.297715	ENSGALT00000001470	0.267675	0.986562	ENSGALT00000001470	0.555556	1	ENSGALT00000001470	0.193492	0.999942	ENSGALT00000001470	-0.362064	1	ENSGALT00000001470	1.05339	0.522355	ENSGALT00000001470	1.94659	0.321085	ENSGALT00000001470	0.893201	0.63975	ENSGALT00000001470	0.271592	0.999946	ENSGALT00000001470	0.119051	0.999999	ENSGALT00000001470	-0.152542	0.999999	ENSGALT00000001470	1.62797	0.27025	ENSGALT00000001470	2.14872	0.0915284	ENSGALT00000001470	0.520749	0.9745	ENSGALT00000001470	0.590078	1	ENSGALT00000001470	0.0191328
ENSGALT00000001472	-0.690304	0.7009	ENSGALT00000001472	-0.538414	0.813682	ENSGALT00000001472	0.15189	0.990508	ENSGALT00000001472	-0.32213	1	ENSGALT00000001472	-0.0949522	0.999942	ENSGALT00000001472	0.227178	1	ENSGALT00000001472	-0.25836	0.830133	ENSGALT00000001472	0.564999	0.781407	ENSGALT00000001472	0.823359	0.415663	ENSGALT00000001472	0.244252	0.992475	ENSGALT00000001472	0.319438	0.921185	ENSGALT00000001472	0.0751856	0.999999	ENSGALT00000001472	-0.0898243	0.983404	ENSGALT00000001472	-0.731422	0.562381	ENSGALT00000001472	-0.641598	0.844708	ENSGALT00000001472	0.134456	1	ENSGALT00000001472	0.479045
ENSGALT00000001474	1.25342	0.731336	ENSGALT00000001474	1.98629	0.601554	ENSGALT00000001474	0.732864	0.930997	ENSGALT00000001474	-0.252146	1	ENSGALT00000001474	1.19928	0.980983	ENSGALT00000001474	1.45142	0.990409	ENSGALT00000001474	-0.758615	0.708657	ENSGALT00000001474	-0.12744	0.999914	ENSGALT00000001474	0.631175	0.85203	ENSGALT00000001474	-1.8156	0.645269	ENSGALT00000001474	0.395788	0.951417	ENSGALT00000001474	2.21139	0.662906	ENSGALT00000001474	1.17024	0.511202	ENSGALT00000001474	1.19993	0.644227	ENSGALT00000001474	0.0296868	0.999999	ENSGALT00000001474	0.686934	1	ENSGALT00000001474	-3.31814
ENSGALT00000001475	-0.0543476	0.999953	ENSGALT00000001475	0.303224	0.930599	ENSGALT00000001475	0.357572	0.910544	ENSGALT00000001475	0.559643	1	ENSGALT00000001475	0.850068	0.884918	ENSGALT00000001475	0.290426	1	ENSGALT00000001475	-1.23234	0.130861	ENSGALT00000001475	-0.209084	0.960243	ENSGALT00000001475	1.02326	0.31485	ENSGALT00000001475	0.531912	0.871922	ENSGALT00000001475	0.210715	0.956181	ENSGALT00000001475	-0.321197	0.985163	ENSGALT00000001475	0.365164	0.773529	ENSGALT00000001475	0.276508	0.873859	ENSGALT00000001475	-0.0886561	0.999999	ENSGALT00000001475	0.189691	1	ENSGALT00000001475	0.0820297
ENSGALT00000001476	0.0327752	0.999953	ENSGALT00000001476	0.394825	0.897003	ENSGALT00000001476	0.36205	0.914921	ENSGALT00000001476	0.0426992	1	ENSGALT00000001476	0.339097	0.999942	ENSGALT00000001476	0.296398	1	ENSGALT00000001476	-0.170625	0.910636	ENSGALT00000001476	0.401358	0.882155	ENSGALT00000001476	0.571983	0.641323	ENSGALT00000001476	0.492346	0.898781	ENSGALT00000001476	0.0246823	0.999999	ENSGALT00000001476	-0.467664	0.960564	ENSGALT00000001476	-1.4148	0.119378	ENSGALT00000001476	-1.83741	0.0259416	ENSGALT00000001476	-0.422608	0.968495	ENSGALT00000001476	-0.211489	1	ENSGALT00000001476	-0.60564
ENSGALT00000001481	0.556004	0.71643	ENSGALT00000001481	-0.111724	0.985367	ENSGALT00000001481	-0.667728	0.64926	ENSGALT00000001481	-0.0381386	1	ENSGALT00000001481	-0.278442	0.999942	ENSGALT00000001481	-0.240303	1	ENSGALT00000001481	0.224654	0.80318	ENSGALT00000001481	-0.314447	0.869558	ENSGALT00000001481	-0.539101	0.536588	ENSGALT00000001481	-0.0719034	0.999946	ENSGALT00000001481	-0.334977	0.844982	ENSGALT00000001481	-0.263074	0.985103	ENSGALT00000001481	0.144936	0.914907	ENSGALT00000001481	0.0828018	0.978381	ENSGALT00000001481	-0.0621338	0.999999	ENSGALT00000001481	-0.0890355	1	ENSGALT00000001481	-0.301221
ENSGALT00000001487	1.00808	0.583336	ENSGALT00000001487	0.201504	0.962866	ENSGALT00000001487	-0.806577	0.685186	ENSGALT00000001487	-0.370934	1	ENSGALT00000001487	-0.081801	0.999942	ENSGALT00000001487	0.289133	1	ENSGALT00000001487	0.607677	0.545215	ENSGALT00000001487	0.374847	0.869317	ENSGALT00000001487	-0.23283	0.889308	ENSGALT00000001487	0.933011	0.696157	ENSGALT00000001487	-0.0274112	0.999999	ENSGALT00000001487	-0.960422	0.732972	ENSGALT00000001487	0.392904	0.758694	ENSGALT00000001487	0.385481	0.784143	ENSGALT00000001487	-0.00742307	0.999999	ENSGALT00000001487	0.186369	1	ENSGALT00000001487	0.235349
ENSGALT00000001495	-0.0119162	0.999953	ENSGALT00000001495	0.203191	0.834078	ENSGALT00000001495	0.215107	0.835103	ENSGALT00000001495	-0.375209	0.900722	ENSGALT00000001495	0.138626	0.999942	ENSGALT00000001495	0.513834	0.603903	ENSGALT00000001495	-0.497755	0.13853	ENSGALT00000001495	-0.313658	0.645871	ENSGALT00000001495	0.184097	0.717175	ENSGALT00000001495	0.342661	0.72524	ENSGALT00000001495	0.40404	0.518492	ENSGALT00000001495	0.0613787	0.999999	ENSGALT00000001495	0.126065	0.819238	ENSGALT00000001495	0.329508	0.457037	ENSGALT00000001495	0.203443	0.935534	ENSGALT00000001495	-0.142728	1	ENSGALT00000001495	0.188227
ENSGALT00000001496	-0.546728	0.650081	ENSGALT00000001496	0.343568	0.827931	ENSGALT00000001496	0.890296	0.323878	ENSGALT00000001496	0.0279603	1	ENSGALT00000001496	0.512319	0.911489	ENSGALT00000001496	0.484358	0.973027	ENSGALT00000001496	-0.444673	0.49786	ENSGALT00000001496	0.157807	0.948467	ENSGALT00000001496	0.602481	0.41384	ENSGALT00000001496	-0.0750301	0.999946	ENSGALT00000001496	0.196014	0.921533	ENSGALT00000001496	0.271044	0.970526	ENSGALT00000001496	-0.314475	0.691577	ENSGALT00000001496	-0.213348	0.844994	ENSGALT00000001496	0.101126	0.999999	ENSGALT00000001496	0.450231	1	ENSGALT00000001496	0.39774
ENSGALT00000001502	0.166716	0.943332	ENSGALT00000001502	0.118077	0.976779	ENSGALT00000001502	-0.0486389	1	ENSGALT00000001502	0.0991919	1	ENSGALT00000001502	0.395988	0.978928	ENSGALT00000001502	0.296796	1	ENSGALT00000001502	-0.912468	0.102368	ENSGALT00000001502	-0.502461	0.673155	ENSGALT00000001502	0.410007	0.605247	ENSGALT00000001502	0.868629	0.557669	ENSGALT00000001502	0.562885	0.620194	ENSGALT00000001502	-0.305744	0.960564	ENSGALT00000001502	0.422778	0.565647	ENSGALT00000001502	0.201953	0.863102	ENSGALT00000001502	-0.220824	0.984782	ENSGALT00000001502	-0.196925	1	ENSGALT00000001502	-0.24694
ENSGALT00000001507	0.0114638	0.999953	ENSGALT00000001507	0.228216	0.982997	ENSGALT00000001507	0.216752	0.994049	ENSGALT00000001507	0.115843	1	ENSGALT00000001507	-1.16951	0.908526	ENSGALT00000001507	-1.28535	0.90896	ENSGALT00000001507	0.18081	0.934695	ENSGALT00000001507	-0.293065	0.965381	ENSGALT00000001507	-0.473875	0.830978	ENSGALT00000001507	-0.0384728	0.999946	ENSGALT00000001507	0.708416	0.803581	ENSGALT00000001507	0.746889	0.944333	ENSGALT00000001507	0.854744	0.54046	ENSGALT00000001507	-0.0362121	0.999999	ENSGALT00000001507	-0.890957	0.874564	ENSGALT00000001507	-1.01558	1	ENSGALT00000001507	0.348851
ENSGALT00000001509	0.368053	0.6866	ENSGALT00000001509	0.523181	0.453935	ENSGALT00000001509	0.155128	0.930997	ENSGALT00000001509	-0.285014	1	ENSGALT00000001509	0.245855	0.985789	ENSGALT00000001509	0.530869	0.782895	ENSGALT00000001509	-0.594849	0.147131	ENSGALT00000001509	-0.0110249	0.999914	ENSGALT00000001509	0.583824	0.255861	ENSGALT00000001509	0.0556109	0.999946	ENSGALT00000001509	0.18698	0.873972	ENSGALT00000001509	0.131369	0.996806	ENSGALT00000001509	0.507679	0.259052	ENSGALT00000001509	0.749848	0.059804	ENSGALT00000001509	0.242169	0.939558	ENSGALT00000001509	0.259346	1	ENSGALT00000001509	0.274747
ENSGALT00000001514	0.439851	0.752949	ENSGALT00000001514	-0.0510315	0.999953	ENSGALT00000001514	-0.490882	0.725659	ENSGALT00000001514	0.183493	1	ENSGALT00000001514	0.0426187	0.999942	ENSGALT00000001514	-0.140874	1	ENSGALT00000001514	1.08127	0.0494696	ENSGALT00000001514	0.127255	0.968974	ENSGALT00000001514	-0.954014	0.180128	ENSGALT00000001514	-0.522706	0.772863	ENSGALT00000001514	-0.40299	0.760524	ENSGALT00000001514	0.119716	0.999999	ENSGALT00000001514	-0.367533	0.629658	ENSGALT00000001514	-0.165551	0.896595	ENSGALT00000001514	0.201982	0.987408	ENSGALT00000001514	0.136113	1	ENSGALT00000001514	-0.150199
ENSGALT00000001527	0.626115	0.588846	ENSGALT00000001527	-0.232982	0.911893	ENSGALT00000001527	-0.859096	0.357353	ENSGALT00000001527	0.611389	0.918244	ENSGALT00000001527	0.770004	0.733945	ENSGALT00000001527	0.158615	1	ENSGALT00000001527	0.536569	0.381899	ENSGALT00000001527	-0.119029	0.971253	ENSGALT00000001527	-0.655598	0.354281	ENSGALT00000001527	0.904267	0.557669	ENSGALT00000001527	0.504037	0.665175	ENSGALT00000001527	-0.40023	0.932686	ENSGALT00000001527	-0.888333	0.129168	ENSGALT00000001527	-0.635345	0.353812	ENSGALT00000001527	0.252988	0.97222	ENSGALT00000001527	-0.0052139	1	ENSGALT00000001527	-0.257546
ENSGALT00000001533	0.0220502	0.999953	ENSGALT00000001533	-1.26392	0.713219	ENSGALT00000001533	-1.28597	0.778728	ENSGALT00000001533	0.948307	1	ENSGALT00000001533	0.837272	0.995675	ENSGALT00000001533	-0.111034	1	ENSGALT00000001533	0.883163	0.707894	ENSGALT00000001533	-1.18012	0.770455	ENSGALT00000001533	-2.06329	0.316239	ENSGALT00000001533	-3.30657	0.513016	ENSGALT00000001533	-2.33574	0.483205	ENSGALT00000001533	0.970836	0.947187	ENSGALT00000001533	-1.17984	0.600392	ENSGALT00000001533	-2.59012	0.145035	ENSGALT00000001533	-1.41028	0.860403	ENSGALT00000001533	1.48971	1	ENSGALT00000001533	1.10733
ENSGALT00000001534	3.31452	0.251404	ENSGALT00000001534	2.78614	0.200839	ENSGALT00000001534	-0.528384	0.94745	ENSGALT00000001534	1.148	1	ENSGALT00000001534	2.62031	0.715437	ENSGALT00000001534	1.47231	0.969743	ENSGALT00000001534	1.91241	0.387183	ENSGALT00000001534	1.49443	0.740267	ENSGALT00000001534	-0.417977	0.912963	ENSGALT00000001534	1.179	0.900088	ENSGALT00000001534	0.555747	0.939761	ENSGALT00000001534	-0.623256	0.991102	ENSGALT00000001534	-0.228594	0.996489	ENSGALT00000001534	0.18532	0.987744	ENSGALT00000001534	0.413914	0.995721	ENSGALT00000001534	1.41999	1	ENSGALT00000001534	0.508607
ENSGALT00000001535	0.55698	0.630662	ENSGALT00000001535	-0.0409211	0.999953	ENSGALT00000001535	-0.597901	0.617446	ENSGALT00000001535	-0.0342863	1	ENSGALT00000001535	0.0230082	0.999942	ENSGALT00000001535	0.0572944	1	ENSGALT00000001535	0.791408	0.149201	ENSGALT00000001535	0.298662	0.839076	ENSGALT00000001535	-0.492746	0.499216	ENSGALT00000001535	-0.151486	0.987192	ENSGALT00000001535	-0.246695	0.875053	ENSGALT00000001535	-0.0952086	0.999999	ENSGALT00000001535	-0.111746	0.924775	ENSGALT00000001535	0.25276	0.789201	ENSGALT00000001535	0.364506	0.912079	ENSGALT00000001535	0.415514	1	ENSGALT00000001535	-0.000448813
ENSGALT00000001539	0.0549177	0.996448	ENSGALT00000001539	-0.32154	0.845034	ENSGALT00000001539	-0.376458	0.814272	ENSGALT00000001539	-0.170034	1	ENSGALT00000001539	0.14713	0.999942	ENSGALT00000001539	0.317165	1	ENSGALT00000001539	0.0394954	0.992056	ENSGALT00000001539	0.100902	0.979257	ENSGALT00000001539	0.0614062	0.978371	ENSGALT00000001539	0.0467214	0.999946	ENSGALT00000001539	0.170375	0.937451	ENSGALT00000001539	0.123653	0.999999	ENSGALT00000001539	0.0363222	0.999894	ENSGALT00000001539	-0.0186654	0.999999	ENSGALT00000001539	-0.0549876	0.999999	ENSGALT00000001539	0.0721527	1	ENSGALT00000001539	-0.0372164
ENSGALT00000001556	-0.540523	0.873767	ENSGALT00000001556	-1.76708	0.340488	ENSGALT00000001556	-1.22656	0.686776	ENSGALT00000001556	-0.262813	1	ENSGALT00000001556	-0.693093	0.990111	ENSGALT00000001556	-0.430279	1	ENSGALT00000001556	0.0591865	1	ENSGALT00000001556	0.640126	0.838132	ENSGALT00000001556	0.580939	0.781957	ENSGALT00000001556	0.279039	0.998168	ENSGALT00000001556	-0.298541	0.956085	ENSGALT00000001556	-0.577579	0.969538	ENSGALT00000001556	-0.520365	0.755286	ENSGALT00000001556	-1.48558	0.26757	ENSGALT00000001556	-0.965218	0.806473	ENSGALT00000001556	0.605557	1	ENSGALT00000001556	0.70091
ENSGALT00000001570	0.200078	0.922889	ENSGALT00000001570	0.0738235	0.994801	ENSGALT00000001570	-0.126254	0.980715	ENSGALT00000001570	0.580538	0.938005	ENSGALT00000001570	0.688898	0.799354	ENSGALT00000001570	0.10836	1	ENSGALT00000001570	-0.460509	0.46736	ENSGALT00000001570	-0.641213	0.539682	ENSGALT00000001570	-0.180704	0.863471	ENSGALT00000001570	0.586488	0.711655	ENSGALT00000001570	0.202081	0.918467	ENSGALT00000001570	-0.384407	0.936183	ENSGALT00000001570	0.324733	0.684344	ENSGALT00000001570	0.402675	0.631565	ENSGALT00000001570	0.0779418	0.999999	ENSGALT00000001570	0.558933	0.991524	ENSGALT00000001570	0.523386
ENSGALT00000001574	0.544879	0.583336	ENSGALT00000001574	-0.022663	0.999953	ENSGALT00000001574	-0.567542	0.567713	ENSGALT00000001574	-0.196276	1	ENSGALT00000001574	0.00216339	0.999942	ENSGALT00000001574	0.19844	1	ENSGALT00000001574	0.777743	0.0946928	ENSGALT00000001574	0.190665	0.902111	ENSGALT00000001574	-0.587077	0.325587	ENSGALT00000001574	-0.0879039	0.999946	ENSGALT00000001574	-0.112668	0.967108	ENSGALT00000001574	-0.0247645	0.999999	ENSGALT00000001574	0.0104564	0.999894	ENSGALT00000001574	0.371166	0.591476	ENSGALT00000001574	0.360709	0.878213	ENSGALT00000001574	0.426696	1	ENSGALT00000001574	0.278098
ENSGALT00000001580	-0.387394	0.673045	ENSGALT00000001580	0.0598272	0.991473	ENSGALT00000001580	0.447221	0.61956	ENSGALT00000001580	-0.0113395	1	ENSGALT00000001580	0.082732	0.999942	ENSGALT00000001580	0.0940714	1	ENSGALT00000001580	-0.931055	0.014323	ENSGALT00000001580	-0.270328	0.798559	ENSGALT00000001580	0.660727	0.198358	ENSGALT00000001580	0.220165	0.907199	ENSGALT00000001580	0.0258392	0.999999	ENSGALT00000001580	-0.194325	0.974365	ENSGALT00000001580	0.420572	0.387567	ENSGALT00000001580	0.460173	0.36532	ENSGALT00000001580	0.039601	0.999999	ENSGALT00000001580	-0.154425	1	ENSGALT00000001580	-0.197105
ENSGALT00000001581	-0.309542	0.683644	ENSGALT00000001581	-0.361021	0.574602	ENSGALT00000001581	-0.0514786	0.99545	ENSGALT00000001581	-0.354159	0.936029	ENSGALT00000001581	-0.199359	0.985789	ENSGALT00000001581	0.154799	1	ENSGALT00000001581	-0.193438	0.640124	ENSGALT00000001581	-0.299565	0.671721	ENSGALT00000001581	-0.106127	0.867953	ENSGALT00000001581	0.212027	0.880697	ENSGALT00000001581	0.12995	0.905983	ENSGALT00000001581	-0.082077	0.999999	ENSGALT00000001581	-0.708224	0.0296523	ENSGALT00000001581	-0.396928	0.33108	ENSGALT00000001581	0.311295	0.793291	ENSGALT00000001581	-0.232713	1	ENSGALT00000001581	-0.210169
ENSGALT00000001585	0.446888	0.80389	ENSGALT00000001585	0.244938	0.930686	ENSGALT00000001585	-0.20195	0.955913	ENSGALT00000001585	-0.20147	1	ENSGALT00000001585	0.358991	0.995675	ENSGALT00000001585	0.560461	0.977311	ENSGALT00000001585	-0.150636	0.895587	ENSGALT00000001585	0.193583	0.946369	ENSGALT00000001585	0.344219	0.740611	ENSGALT00000001585	0.706969	0.723502	ENSGALT00000001585	-0.194967	0.944382	ENSGALT00000001585	-0.901935	0.64575	ENSGALT00000001585	-0.24089	0.834568	ENSGALT00000001585	-0.1504	0.932716	ENSGALT00000001585	0.0904899	0.999999	ENSGALT00000001585	0.587726	1	ENSGALT00000001585	0.0566216
ENSGALT00000001589	0.619569	0.772754	ENSGALT00000001589	0.080136	0.999953	ENSGALT00000001589	-0.539433	0.829889	ENSGALT00000001589	-0.0585758	1	ENSGALT00000001589	-0.242158	0.999942	ENSGALT00000001589	-0.183582	1	ENSGALT00000001589	-0.410556	0.706213	ENSGALT00000001589	-0.948326	0.542813	ENSGALT00000001589	-0.53777	0.650721	ENSGALT00000001589	0.904967	0.713746	ENSGALT00000001589	0.00839562	0.999999	ENSGALT00000001589	-0.896571	0.808615	ENSGALT00000001589	0.00255791	0.999894	ENSGALT00000001589	0.685212	0.565142	ENSGALT00000001589	0.682654	0.848135	ENSGALT00000001589	0.737245	1	ENSGALT00000001589	0.535523
ENSGALT00000001597	-0.0298683	0.996318	ENSGALT00000001597	0.110545	0.930599	ENSGALT00000001597	0.140413	0.899207	ENSGALT00000001597	-0.168885	1	ENSGALT00000001597	0.147838	0.995675	ENSGALT00000001597	0.316723	0.907752	ENSGALT00000001597	0.00205948	1	ENSGALT00000001597	0.13707	0.882671	ENSGALT00000001597	0.135011	0.784097	ENSGALT00000001597	-0.137	0.932766	ENSGALT00000001597	-0.288346	0.636518	ENSGALT00000001597	-0.151346	0.968609	ENSGALT00000001597	0.151069	0.727998	ENSGALT00000001597	0.163796	0.743071	ENSGALT00000001597	0.0127277	0.999999	ENSGALT00000001597	-0.0126316	1	ENSGALT00000001597	-0.116713
ENSGALT00000001616	0.432521	0.992406	ENSGALT00000001616	-3.24762	0.543961	ENSGALT00000001616	-3.68014	0.604189	ENSGALT00000001616	2.34291	1	ENSGALT00000001616	1.17177	0.999942	ENSGALT00000001616	-1.17114	1	ENSGALT00000001616	1.59649	0.665403	ENSGALT00000001616	-0.370163	0.988065	ENSGALT00000001616	-1.96666	0.677088	ENSGALT00000001616	-0.87698	0.996229	ENSGALT00000001616	0.767883	0.966904	ENSGALT00000001616	1.64486	0.973024	ENSGALT00000001616	-1.34748	0.732592	ENSGALT00000001616	-1.3594	0.786647	ENSGALT00000001616	-0.011921	0.999999	ENSGALT00000001616	3.09686	0.994845	ENSGALT00000001616	0.0366365
ENSGALT00000001634	-0.00802023	0.999953	ENSGALT00000001634	-0.218701	0.941967	ENSGALT00000001634	-0.210681	0.948318	ENSGALT00000001634	-0.0846493	1	ENSGALT00000001634	-0.17802	0.999942	ENSGALT00000001634	-0.093371	1	ENSGALT00000001634	-0.429666	0.574305	ENSGALT00000001634	-0.632042	0.628796	ENSGALT00000001634	-0.202375	0.870264	ENSGALT00000001634	0.290464	0.937312	ENSGALT00000001634	0.649872	0.618232	ENSGALT00000001634	0.359407	0.960202	ENSGALT00000001634	0.40002	0.654705	ENSGALT00000001634	-0.163551	0.918051	ENSGALT00000001634	-0.563572	0.826627	ENSGALT00000001634	-0.137509	1	ENSGALT00000001634	-0.580061
ENSGALT00000001635	-0.335469	0.95928	ENSGALT00000001635	-0.391269	0.960871	ENSGALT00000001635	-0.0557996	1	ENSGALT00000001635	0.359732	1	ENSGALT00000001635	0.617507	0.999942	ENSGALT00000001635	0.257776	1	ENSGALT00000001635	0.646479	0.728605	ENSGALT00000001635	1.32163	0.659905	ENSGALT00000001635	0.675156	0.765532	ENSGALT00000001635	0.239375	0.999946	ENSGALT00000001635	0.246426	0.990269	ENSGALT00000001635	0.00705115	0.999999	ENSGALT00000001635	-3.64599	0.00938767	ENSGALT00000001635	-3.26207	0.0189396	ENSGALT00000001635	0.38392	0.998304	ENSGALT00000001635	-1.12387	1	ENSGALT00000001635	-0.780062
ENSGALT00000001637	-0.192769	0.900126	ENSGALT00000001637	-0.451151	0.651221	ENSGALT00000001637	-0.258382	0.869846	ENSGALT00000001637	0.0283407	1	ENSGALT00000001637	-0.0375645	0.999942	ENSGALT00000001637	-0.0659052	1	ENSGALT00000001637	0.212946	0.730488	ENSGALT00000001637	-0.287929	0.824356	ENSGALT00000001637	-0.500875	0.413664	ENSGALT00000001637	1.25625	0.198896	ENSGALT00000001637	0.582685	0.50278	ENSGALT00000001637	-0.67356	0.569007	ENSGALT00000001637	0.0509996	0.9827	ENSGALT00000001637	-0.0371014	0.999999	ENSGALT00000001637	-0.088101	0.999999	ENSGALT00000001637	0.232891	1	ENSGALT00000001637	0.370117
ENSGALT00000001639	0.921368	0.6866	ENSGALT00000001639	-0.156697	0.991378	ENSGALT00000001639	-1.07807	0.652059	ENSGALT00000001639	-1.13327	0.894436	ENSGALT00000001639	0.198003	0.999942	ENSGALT00000001639	1.33127	0.775772	ENSGALT00000001639	-0.953359	0.369256	ENSGALT00000001639	-0.761763	0.751796	ENSGALT00000001639	0.191596	0.938573	ENSGALT00000001639	0.426761	0.972499	ENSGALT00000001639	0.26081	0.976056	ENSGALT00000001639	-0.16595	0.999999	ENSGALT00000001639	-1.6959	0.196431	ENSGALT00000001639	-1.45636	0.274691	ENSGALT00000001639	0.23954	0.999999	ENSGALT00000001639	-1.17731	0.998587	ENSGALT00000001639	-0.557288
ENSGALT00000001642	0.415982	0.872005	ENSGALT00000001642	0.906957	0.581421	ENSGALT00000001642	0.490975	0.854789	ENSGALT00000001642	-0.228518	1	ENSGALT00000001642	-0.0201803	0.999942	ENSGALT00000001642	0.208338	1	ENSGALT00000001642	-2.26945	0.00284691	ENSGALT00000001642	-0.747411	0.676076	ENSGALT00000001642	1.52204	0.153089	ENSGALT00000001642	1.35151	0.557669	ENSGALT00000001642	0.41597	0.855817	ENSGALT00000001642	-0.935543	0.783125	ENSGALT00000001642	1.21702	0.184462	ENSGALT00000001642	0.47479	0.734217	ENSGALT00000001642	-0.742233	0.817923	ENSGALT00000001642	0.508981	1	ENSGALT00000001642	0.559829
ENSGALT00000001657	-0.458781	0.92686	ENSGALT00000001657	-0.023001	0.999953	ENSGALT00000001657	0.43578	0.967375	ENSGALT00000001657	-0.379102	1	ENSGALT00000001657	1.06102	0.984546	ENSGALT00000001657	1.44013	0.977335	ENSGALT00000001657	1.88142	0.251824	ENSGALT00000001657	1.97048	0.424045	ENSGALT00000001657	0.0890562	1	ENSGALT00000001657	-0.205443	0.999946	ENSGALT00000001657	-0.36237	0.937169	ENSGALT00000001657	-0.156928	0.999999	ENSGALT00000001657	-0.0552972	0.999894	ENSGALT00000001657	0.450702	0.842633	ENSGALT00000001657	0.506	0.97145	ENSGALT00000001657	-0.172931	1	ENSGALT00000001657	0.100975
ENSGALT00000001660	-0.651946	0.701231	ENSGALT00000001660	-0.630407	0.715014	ENSGALT00000001660	0.0215388	1	ENSGALT00000001660	-0.132498	1	ENSGALT00000001660	0.0677724	0.999942	ENSGALT00000001660	0.20027	1	ENSGALT00000001660	1.65353	0.0214448	ENSGALT00000001660	0.72809	0.635056	ENSGALT00000001660	-0.92544	0.304024	ENSGALT00000001660	-0.000434997	0.999946	ENSGALT00000001660	0.44712	0.825463	ENSGALT00000001660	0.447555	0.947187	ENSGALT00000001660	0.352567	0.768042	ENSGALT00000001660	0.577334	0.621335	ENSGALT00000001660	0.224767	0.991949	ENSGALT00000001660	0.302828	1	ENSGALT00000001660	-0.206848
ENSGALT00000001662	0.251996	0.86529	ENSGALT00000001662	-0.227591	0.89775	ENSGALT00000001662	-0.479587	0.712623	ENSGALT00000001662	-0.284833	1	ENSGALT00000001662	-0.469045	0.912348	ENSGALT00000001662	-0.184212	1	ENSGALT00000001662	0.170574	0.822399	ENSGALT00000001662	-0.0604014	0.996313	ENSGALT00000001662	-0.230976	0.799314	ENSGALT00000001662	0.10848	0.999946	ENSGALT00000001662	-0.00893539	0.999999	ENSGALT00000001662	-0.117415	0.999999	ENSGALT00000001662	0.159146	0.856532	ENSGALT00000001662	0.45134	0.504687	ENSGALT00000001662	0.292194	0.942294	ENSGALT00000001662	-0.170091	1	ENSGALT00000001662	0.06645
ENSGALT00000001663	-0.102247	0.993944	ENSGALT00000001663	0.413539	0.890639	ENSGALT00000001663	0.515786	0.854789	ENSGALT00000001663	-0.0177345	1	ENSGALT00000001663	0.391438	0.999942	ENSGALT00000001663	0.409173	1	ENSGALT00000001663	-1.78295	0.0304587	ENSGALT00000001663	-0.236483	0.953242	ENSGALT00000001663	1.54647	0.16208	ENSGALT00000001663	0.539741	0.879036	ENSGALT00000001663	0.460305	0.836539	ENSGALT00000001663	-0.0794363	0.999999	ENSGALT00000001663	0.224116	0.891093	ENSGALT00000001663	-0.228103	0.909702	ENSGALT00000001663	-0.452219	0.957657	ENSGALT00000001663	-0.165809	1	ENSGALT00000001663	0.0208417
ENSGALT00000001666	0.558423	0.488895	ENSGALT00000001666	0.329047	0.717874	ENSGALT00000001666	-0.229376	0.863906	ENSGALT00000001666	-0.125801	1	ENSGALT00000001666	0.163397	0.999942	ENSGALT00000001666	0.289198	0.995785	ENSGALT00000001666	0.647384	0.111504	ENSGALT00000001666	0.142232	0.915837	ENSGALT00000001666	-0.505153	0.328804	ENSGALT00000001666	0.342867	0.793074	ENSGALT00000001666	0.342805	0.676588	ENSGALT00000001666	-6.18663e-05	0.999999	ENSGALT00000001666	-0.0382449	0.989874	ENSGALT00000001666	0.0935739	0.923617	ENSGALT00000001666	0.131819	0.990919	ENSGALT00000001666	0.220391	1	ENSGALT00000001666	0.0202408
ENSGALT00000001676	-3.59163	0.251404	ENSGALT00000001676	-2.32935	0.448595	ENSGALT00000001676	1.26228	0.80431	ENSGALT00000001676	-1.93054	0.936197	ENSGALT00000001676	-1.2119	0.980983	ENSGALT00000001676	0.718645	1	ENSGALT00000001676	1.94592	0.320812	ENSGALT00000001676	0.767696	0.893487	ENSGALT00000001676	-1.17822	0.648033	ENSGALT00000001676	-1.32986	0.842537	ENSGALT00000001676	-0.14205	0.999999	ENSGALT00000001676	1.18781	0.938043	ENSGALT00000001676	-3.74927	0.0412623	ENSGALT00000001676	-3.8405	0.0283967	ENSGALT00000001676	-0.0912258	0.999999	ENSGALT00000001676	3.58204	0.468219	ENSGALT00000001676	2.59056
ENSGALT00000001683	2.04396	0.341954	ENSGALT00000001683	0.60371	0.867981	ENSGALT00000001683	-1.44025	0.529373	ENSGALT00000001683	0.45422	1	ENSGALT00000001683	-0.725431	0.984546	ENSGALT00000001683	-1.17965	0.921017	ENSGALT00000001683	1.79328	0.122061	ENSGALT00000001683	1.4644	0.476144	ENSGALT00000001683	-0.328885	0.885204	ENSGALT00000001683	0.357564	0.978203	ENSGALT00000001683	-1.00468	0.678576	ENSGALT00000001683	-1.36225	0.733156	ENSGALT00000001683	0.353931	0.864337	ENSGALT00000001683	-0.27804	0.924123	ENSGALT00000001683	-0.631971	0.955561	ENSGALT00000001683	0.234582	1	ENSGALT00000001683	0.917935
ENSGALT00000001686	-0.284633	0.94523	ENSGALT00000001686	-0.469902	0.887882	ENSGALT00000001686	-0.18527	0.990508	ENSGALT00000001686	0.0771929	1	ENSGALT00000001686	0.0021824	0.999942	ENSGALT00000001686	-0.0750105	1	ENSGALT00000001686	0.882009	0.421459	ENSGALT00000001686	0.894235	0.67022	ENSGALT00000001686	0.0122263	1	ENSGALT00000001686	0.357999	0.963192	ENSGALT00000001686	0.161144	0.99152	ENSGALT00000001686	-0.196855	0.999999	ENSGALT00000001686	-2.01866	0.039253	ENSGALT00000001686	-2.69153	0.00251504	ENSGALT00000001686	-0.672871	0.915974	ENSGALT00000001686	0.260664	1	ENSGALT00000001686	-0.505039
ENSGALT00000001687	-0.379544	0.759075	ENSGALT00000001687	0.413811	0.714531	ENSGALT00000001687	0.793355	0.318519	ENSGALT00000001687	0.0440351	1	ENSGALT00000001687	0.343949	0.978928	ENSGALT00000001687	0.299914	1	ENSGALT00000001687	-0.211786	0.746995	ENSGALT00000001687	0.254836	0.8573	ENSGALT00000001687	0.466622	0.476238	ENSGALT00000001687	0.0936061	0.999946	ENSGALT00000001687	0.132857	0.950487	ENSGALT00000001687	0.0392505	0.999999	ENSGALT00000001687	-0.273257	0.699926	ENSGALT00000001687	-0.147344	0.892336	ENSGALT00000001687	0.125913	0.998304	ENSGALT00000001687	-0.31009	1	ENSGALT00000001687	-0.136935
ENSGALT00000001690	0.587536	0.460962	ENSGALT00000001690	-0.0412432	0.999953	ENSGALT00000001690	-0.62878	0.343021	ENSGALT00000001690	-0.0478573	1	ENSGALT00000001690	-0.0100201	0.999942	ENSGALT00000001690	0.0378371	1	ENSGALT00000001690	0.410852	0.347188	ENSGALT00000001690	-0.0724877	0.980719	ENSGALT00000001690	-0.483339	0.340728	ENSGALT00000001690	0.880946	0.307806	ENSGALT00000001690	0.565114	0.421356	ENSGALT00000001690	-0.315831	0.912956	ENSGALT00000001690	-0.187167	0.761615	ENSGALT00000001690	0.0339684	0.999999	ENSGALT00000001690	0.221135	0.95554	ENSGALT00000001690	0.0628214	1	ENSGALT00000001690	0.157597
ENSGALT00000001695	-0.947206	0.76924	ENSGALT00000001695	-0.664807	0.888641	ENSGALT00000001695	0.282399	0.988116	ENSGALT00000001695	-0.355999	1	ENSGALT00000001695	0.568034	0.999942	ENSGALT00000001695	0.924033	0.995785	ENSGALT00000001695	-0.321056	0.897476	ENSGALT00000001695	0.586187	0.892264	ENSGALT00000001695	0.907243	0.659979	ENSGALT00000001695	-4.39658	0.515006	ENSGALT00000001695	-4.50482	0.240724	ENSGALT00000001695	-0.108244	0.999999	ENSGALT00000001695	2.02546	0.28193	ENSGALT00000001695	2.10294	0.292569	ENSGALT00000001695	0.0774865	0.999999	ENSGALT00000001695	-1.25165	1	ENSGALT00000001695	-0.573559
ENSGALT00000001706	0.105308	0.993835	ENSGALT00000001706	-0.537429	0.840447	ENSGALT00000001706	-0.642736	0.80431	ENSGALT00000001706	0.497209	1	ENSGALT00000001706	-0.184649	0.999942	ENSGALT00000001706	-0.681858	0.990409	ENSGALT00000001706	-0.40334	0.729872	ENSGALT00000001706	-1.37506	0.328238	ENSGALT00000001706	-0.971716	0.408617	ENSGALT00000001706	0.747308	0.793463	ENSGALT00000001706	0.113444	0.999999	ENSGALT00000001706	-0.633864	0.935162	ENSGALT00000001706	-0.458726	0.721115	ENSGALT00000001706	-0.805583	0.508438	ENSGALT00000001706	-0.346857	0.984782	ENSGALT00000001706	-0.206365	1	ENSGALT00000001706	0.768551
ENSGALT00000001712	-0.963395	0.563893	ENSGALT00000001712	-0.642602	0.729604	ENSGALT00000001712	0.320793	0.91866	ENSGALT00000001712	0.0270075	1	ENSGALT00000001712	-0.045084	0.999942	ENSGALT00000001712	-0.0720915	1	ENSGALT00000001712	1.24634	0.114361	ENSGALT00000001712	0.61319	0.741635	ENSGALT00000001712	-0.633152	0.552495	ENSGALT00000001712	-0.334068	0.945543	ENSGALT00000001712	0.146406	0.983629	ENSGALT00000001712	0.480474	0.947525	ENSGALT00000001712	-0.739898	0.439727	ENSGALT00000001712	-0.844958	0.406496	ENSGALT00000001712	-0.10506	0.999999	ENSGALT00000001712	0.551761	1	ENSGALT00000001712	0.295178
ENSGALT00000001717	0.616504	0.837563	ENSGALT00000001717	1.35304	0.467517	ENSGALT00000001717	0.736535	0.808294	ENSGALT00000001717	-0.875656	1	ENSGALT00000001717	-0.244142	0.999942	ENSGALT00000001717	0.631514	1	ENSGALT00000001717	0.752829	0.538152	ENSGALT00000001717	0.548084	0.859877	ENSGALT00000001717	-0.204745	0.938573	ENSGALT00000001717	-0.701852	0.864563	ENSGALT00000001717	-0.092413	0.999999	ENSGALT00000001717	0.609439	0.95358	ENSGALT00000001717	-0.584694	0.693949	ENSGALT00000001717	0.723173	0.648924	ENSGALT00000001717	1.30787	0.574408	ENSGALT00000001717	-0.299278	1	ENSGALT00000001717	0.181268
ENSGALT00000001719	2.66286	0.13166	ENSGALT00000001719	2.14037	0.305983	ENSGALT00000001719	-0.522488	0.938694	ENSGALT00000001719	-0.168157	1	ENSGALT00000001719	-0.506131	0.999942	ENSGALT00000001719	-0.337973	1	ENSGALT00000001719	2.0855	0.0614965	ENSGALT00000001719	0.720269	0.838132	ENSGALT00000001719	-1.36523	0.413239	ENSGALT00000001719	0.585204	0.907199	ENSGALT00000001719	0.742712	0.810845	ENSGALT00000001719	0.157508	0.999999	ENSGALT00000001719	0.112746	0.984245	ENSGALT00000001719	-0.0917874	0.999999	ENSGALT00000001719	-0.204534	0.999999	ENSGALT00000001719	1.28043	0.875278	ENSGALT00000001719	-0.335345
ENSGALT00000001720	-0.108265	0.953324	ENSGALT00000001720	-0.300167	0.795033	ENSGALT00000001720	-0.191902	0.90325	ENSGALT00000001720	-0.202781	1	ENSGALT00000001720	-0.0238852	0.999942	ENSGALT00000001720	0.178896	1	ENSGALT00000001720	-0.770036	0.0725279	ENSGALT00000001720	-0.423742	0.618552	ENSGALT00000001720	0.346294	0.553398	ENSGALT00000001720	0.085167	0.999946	ENSGALT00000001720	-0.247373	0.824088	ENSGALT00000001720	-0.33254	0.914515	ENSGALT00000001720	0.581879	0.234348	ENSGALT00000001720	-0.215464	0.780209	ENSGALT00000001720	-0.797343	0.137664	ENSGALT00000001720	0.0519978	1	ENSGALT00000001720	0.123202
ENSGALT00000001723	0.09136	0.964079	ENSGALT00000001723	0.414865	0.636874	ENSGALT00000001723	0.323505	0.775494	ENSGALT00000001723	-0.195343	1	ENSGALT00000001723	-0.0275867	0.999942	ENSGALT00000001723	0.167756	1	ENSGALT00000001723	-0.802567	0.0485156	ENSGALT00000001723	-0.318509	0.749375	ENSGALT00000001723	0.484057	0.373392	ENSGALT00000001723	-0.0512948	0.999946	ENSGALT00000001723	0.0478193	0.999999	ENSGALT00000001723	0.0991141	0.999999	ENSGALT00000001723	0.275171	0.623718	ENSGALT00000001723	0.230779	0.742505	ENSGALT00000001723	-0.0443921	0.999999	ENSGALT00000001723	0.234673	1	ENSGALT00000001723	0.21198
ENSGALT00000001727	-0.339851	0.957075	ENSGALT00000001727	2.0398	0.412131	ENSGALT00000001727	2.37965	0.313774	ENSGALT00000001727	-1.31992	1	ENSGALT00000001727	1.997	0.799354	ENSGALT00000001727	3.31693	0.158384	ENSGALT00000001727	-0.986708	0.579796	ENSGALT00000001727	1.09832	0.78248	ENSGALT00000001727	2.08503	0.227462	ENSGALT00000001727	1.03678	0.894587	ENSGALT00000001727	3.44868	0.185865	ENSGALT00000001727	2.4119	0.442591	ENSGALT00000001727	-2.40597	0.143795	ENSGALT00000001727	1.48539	0.520515	ENSGALT00000001727	3.89136	0.00565965	ENSGALT00000001727	-1.22485	1	ENSGALT00000001727	1.1016
ENSGALT00000001736	-4.09061	0.251404	ENSGALT00000001736	-3.9808	0.063018	ENSGALT00000001736	0.109807	1	ENSGALT00000001736	-3.54136	0.811247	ENSGALT00000001736	-1.50018	0.980983	ENSGALT00000001736	2.04118	0.925982	ENSGALT00000001736	1.5035	0.598748	ENSGALT00000001736	1.25779	0.825463	ENSGALT00000001736	-0.245714	0.970963	ENSGALT00000001736	2.60506	0.819493	ENSGALT00000001736	0.989639	0.943911	ENSGALT00000001736	-1.61542	0.930391	ENSGALT00000001736	-7.35855	0.0299274	ENSGALT00000001736	-6.53464	0.00154225	ENSGALT00000001736	0.823911	0.91703	ENSGALT00000001736	-0.629815	1	ENSGALT00000001736	-0.340329
ENSGALT00000001743	-0.657007	0.781266	ENSGALT00000001743	-0.401705	0.913589	ENSGALT00000001743	0.255302	0.96935	ENSGALT00000001743	-0.104199	1	ENSGALT00000001743	0.43856	0.999942	ENSGALT00000001743	0.542759	1	ENSGALT00000001743	-1.35167	0.188405	ENSGALT00000001743	-0.580254	0.825113	ENSGALT00000001743	0.771418	0.567163	ENSGALT00000001743	0.86179	0.789914	ENSGALT00000001743	0.303894	0.934289	ENSGALT00000001743	-0.557896	0.954085	ENSGALT00000001743	1.35043	0.232332	ENSGALT00000001743	0.544101	0.761148	ENSGALT00000001743	-0.806332	0.827433	ENSGALT00000001743	0.191763	1	ENSGALT00000001743	-0.0787973
ENSGALT00000001745	0.199796	0.941946	ENSGALT00000001745	-0.102729	0.991378	ENSGALT00000001745	-0.302525	0.902947	ENSGALT00000001745	0.0208616	1	ENSGALT00000001745	0.334605	0.99893	ENSGALT00000001745	0.313743	1	ENSGALT00000001745	-0.202067	0.842069	ENSGALT00000001745	0.197797	0.949426	ENSGALT00000001745	0.399864	0.679781	ENSGALT00000001745	0.152596	0.999946	ENSGALT00000001745	-0.203758	0.946468	ENSGALT00000001745	-0.356354	0.960564	ENSGALT00000001745	0.0525434	0.999894	ENSGALT00000001745	-0.412121	0.723092	ENSGALT00000001745	-0.464664	0.90327	ENSGALT00000001745	0.209235	1	ENSGALT00000001745	0.421549
ENSGALT00000001753	-0.487428	0.78621	ENSGALT00000001753	-0.78157	0.619209	ENSGALT00000001753	-0.294143	0.9329	ENSGALT00000001753	-0.265754	1	ENSGALT00000001753	-0.487613	0.984546	ENSGALT00000001753	-0.22186	1	ENSGALT00000001753	0.415891	0.655445	ENSGALT00000001753	-0.0402907	0.999914	ENSGALT00000001753	-0.456182	0.696965	ENSGALT00000001753	0.232451	0.973412	ENSGALT00000001753	0.327471	0.880211	ENSGALT00000001753	0.0950202	0.999999	ENSGALT00000001753	-0.590337	0.483989	ENSGALT00000001753	-0.652554	0.504203	ENSGALT00000001753	-0.0622172	0.999999	ENSGALT00000001753	0.953615	0.809414	ENSGALT00000001753	1.08682
ENSGALT00000001764	0.331378	0.760853	ENSGALT00000001764	0.267983	0.834078	ENSGALT00000001764	-0.0633952	0.997738	ENSGALT00000001764	0.00782549	1	ENSGALT00000001764	0.349979	0.954209	ENSGALT00000001764	0.342153	0.984214	ENSGALT00000001764	0.0205427	1	ENSGALT00000001764	-0.238096	0.847035	ENSGALT00000001764	-0.258639	0.69731	ENSGALT00000001764	-0.2926	0.862348	ENSGALT00000001764	-0.0741562	0.988511	ENSGALT00000001764	0.218444	0.968902	ENSGALT00000001764	0.3456	0.527293	ENSGALT00000001764	0.459803	0.414095	ENSGALT00000001764	0.114204	0.998304	ENSGALT00000001764	0.251008	1	ENSGALT00000001764	0.0271999
ENSGALT00000001768	0.455009	0.871649	ENSGALT00000001768	-0.216812	0.975756	ENSGALT00000001768	-0.67182	0.84288	ENSGALT00000001768	0.475521	1	ENSGALT00000001768	-0.0471568	0.999942	ENSGALT00000001768	-0.522678	1	ENSGALT00000001768	-1.63949	0.123591	ENSGALT00000001768	-0.0475172	0.999914	ENSGALT00000001768	1.59197	0.241535	ENSGALT00000001768	0.0422087	0.999946	ENSGALT00000001768	-0.452104	0.874711	ENSGALT00000001768	-0.494313	0.968609	ENSGALT00000001768	0.578333	0.699954	ENSGALT00000001768	0.732363	0.663664	ENSGALT00000001768	0.15403	0.999999	ENSGALT00000001768	0.611433	1	ENSGALT00000001768	1.09449
ENSGALT00000001774	1.07912	0.694068	ENSGALT00000001774	1.17466	0.669928	ENSGALT00000001774	0.0955379	1	ENSGALT00000001774	0.596256	1	ENSGALT00000001774	0.868181	0.978928	ENSGALT00000001774	0.271926	1	ENSGALT00000001774	-0.0504386	1	ENSGALT00000001774	0.0257453	0.999914	ENSGALT00000001774	0.0761839	1	ENSGALT00000001774	0.722862	0.88818	ENSGALT00000001774	0.91522	0.746682	ENSGALT00000001774	0.192358	0.999999	ENSGALT00000001774	1.76734	0.167506	ENSGALT00000001774	1.56517	0.274908	ENSGALT00000001774	-0.202171	0.999999	ENSGALT00000001774	0.507828	1	ENSGALT00000001774	-0.221231
ENSGALT00000001776	0.409703	0.900849	ENSGALT00000001776	0.515777	0.861398	ENSGALT00000001776	0.106074	1	ENSGALT00000001776	0.614248	1	ENSGALT00000001776	1.15461	0.811112	ENSGALT00000001776	0.540359	1	ENSGALT00000001776	-1.95988	0.0919107	ENSGALT00000001776	-0.786056	0.717746	ENSGALT00000001776	1.17382	0.449936	ENSGALT00000001776	0.243322	0.999946	ENSGALT00000001776	0.985148	0.606063	ENSGALT00000001776	0.741826	0.935162	ENSGALT00000001776	0.371027	0.833233	ENSGALT00000001776	0.314567	0.882997	ENSGALT00000001776	-0.0564608	0.999999	ENSGALT00000001776	0.409115	1	ENSGALT00000001776	0.73086
ENSGALT00000001779	0.162111	0.898553	ENSGALT00000001779	0.14483	0.932291	ENSGALT00000001779	-0.0172802	1	ENSGALT00000001779	-0.209373	1	ENSGALT00000001779	0.146909	0.999942	ENSGALT00000001779	0.356282	0.963773	ENSGALT00000001779	-0.447889	0.292085	ENSGALT00000001779	-0.075423	0.978556	ENSGALT00000001779	0.372466	0.48819	ENSGALT00000001779	0.33499	0.799538	ENSGALT00000001779	0.381913	0.63619	ENSGALT00000001779	0.046923	0.999999	ENSGALT00000001779	0.120744	0.863188	ENSGALT00000001779	0.290416	0.616675	ENSGALT00000001779	0.169672	0.976755	ENSGALT00000001779	-0.0246052	1	ENSGALT00000001779	-0.120794
ENSGALT00000001781	0.0327361	0.999953	ENSGALT00000001781	-0.181419	0.916727	ENSGALT00000001781	-0.214155	0.891894	ENSGALT00000001781	0.0757975	1	ENSGALT00000001781	-0.340793	0.967142	ENSGALT00000001781	-0.416591	0.944416	ENSGALT00000001781	0.299291	0.564905	ENSGALT00000001781	-0.350991	0.729349	ENSGALT00000001781	-0.650282	0.229164	ENSGALT00000001781	-0.692262	0.557669	ENSGALT00000001781	-0.482067	0.57589	ENSGALT00000001781	0.210195	0.9729	ENSGALT00000001781	-0.333639	0.554102	ENSGALT00000001781	-0.5165	0.33991	ENSGALT00000001781	-0.182861	0.982253	ENSGALT00000001781	0.503667	0.896672	ENSGALT00000001781	-0.0982582
ENSGALT00000001786	1.0252	0.54708	ENSGALT00000001786	0.190977	0.968397	ENSGALT00000001786	-0.834219	0.651374	ENSGALT00000001786	-0.402052	1	ENSGALT00000001786	0.0705024	0.999942	ENSGALT00000001786	0.472555	1	ENSGALT00000001786	-0.449147	0.653135	ENSGALT00000001786	-0.953344	0.517313	ENSGALT00000001786	-0.504197	0.667625	ENSGALT00000001786	0.936379	0.681777	ENSGALT00000001786	-0.341124	0.895983	ENSGALT00000001786	-1.2775	0.459608	ENSGALT00000001786	0.181934	0.916056	ENSGALT00000001786	0.0125601	0.999999	ENSGALT00000001786	-0.169374	0.999999	ENSGALT00000001786	0.329447	1	ENSGALT00000001786	0.26488
ENSGALT00000001790	0.418729	0.965165	ENSGALT00000001790	2.26053	0.659225	ENSGALT00000001790	1.8418	0.782282	ENSGALT00000001790	-1.82081	1	ENSGALT00000001790	-1.74487	0.995675	ENSGALT00000001790	0.0759337	1	ENSGALT00000001790	2.21707	0.303852	ENSGALT00000001790	0.900593	0.965323	ENSGALT00000001790	-1.31648	0.823972	ENSGALT00000001790	-0.20714	0.999946	ENSGALT00000001790	1.47403	0.802067	ENSGALT00000001790	1.68117	0.934397	ENSGALT00000001790	1.54779	0.567443	ENSGALT00000001790	0.687425	0.909164	ENSGALT00000001790	-0.860367	0.988141	ENSGALT00000001790	1.25858	1	ENSGALT00000001790	3.42555
ENSGALT00000001798	-0.379831	0.689106	ENSGALT00000001798	-0.0988636	0.968058	ENSGALT00000001798	0.280967	0.824839	ENSGALT00000001798	-0.12167	1	ENSGALT00000001798	0.0456454	0.999942	ENSGALT00000001798	0.167316	1	ENSGALT00000001798	-0.0338486	0.987583	ENSGALT00000001798	0.0414352	0.999914	ENSGALT00000001798	0.0752838	0.946568	ENSGALT00000001798	0.125646	0.984774	ENSGALT00000001798	-0.369267	0.67527	ENSGALT00000001798	-0.494913	0.733156	ENSGALT00000001798	0.279359	0.619859	ENSGALT00000001798	0.100563	0.923518	ENSGALT00000001798	-0.178796	0.979625	ENSGALT00000001798	-0.095324	1	ENSGALT00000001798	-0.0725197
ENSGALT00000001806	-4.7894	0.390967	ENSGALT00000001806	-0.843139	0.934574	ENSGALT00000001806	3.94627	0.470922	ENSGALT00000001806	-1.05586	1	ENSGALT00000001806	-0.384581	0.999942	ENSGALT00000001806	0.671278	1	ENSGALT00000001806	-3.15435	1	ENSGALT00000001806	-2.95824	0.497245	ENSGALT00000001806	0.196111	1	ENSGALT00000001806	-0.214309	0.999946	ENSGALT00000001806	0.209493	0.999999	ENSGALT00000001806	0.423802	0.999999	ENSGALT00000001806	-1.20462	0.650856	ENSGALT00000001806	-1.24166	0.756703	ENSGALT00000001806	-0.0370415	0.975288	ENSGALT00000001806	0.209049	1	ENSGALT00000001806	-2.20818
ENSGALT00000001822	-1.37699	0.611541	ENSGALT00000001822	-1.06657	0.695764	ENSGALT00000001822	0.310414	0.971506	ENSGALT00000001822	-0.462175	1	ENSGALT00000001822	-0.478867	0.999942	ENSGALT00000001822	-0.0166916	1	ENSGALT00000001822	0.428784	0.817196	ENSGALT00000001822	1.01617	0.744556	ENSGALT00000001822	0.587391	0.761141	ENSGALT00000001822	-1.36223	0.859825	ENSGALT00000001822	-0.981731	0.824088	ENSGALT00000001822	0.380502	0.999999	ENSGALT00000001822	-1.59538	0.416321	ENSGALT00000001822	-1.91372	0.21824	ENSGALT00000001822	-0.318343	0.999999	ENSGALT00000001822	5.59012	0.381781	ENSGALT00000001822	1.91968
ENSGALT00000001823	0.120413	0.966922	ENSGALT00000001823	0.0605065	0.998738	ENSGALT00000001823	-0.0599061	1	ENSGALT00000001823	-0.012531	1	ENSGALT00000001823	0.260663	0.999942	ENSGALT00000001823	0.273194	1	ENSGALT00000001823	-0.417428	0.547034	ENSGALT00000001823	-0.0900324	0.986921	ENSGALT00000001823	0.327395	0.699205	ENSGALT00000001823	0.654225	0.705598	ENSGALT00000001823	-0.0380296	0.999999	ENSGALT00000001823	-0.692254	0.721519	ENSGALT00000001823	-0.116827	0.935811	ENSGALT00000001823	-0.581248	0.468067	ENSGALT00000001823	-0.464421	0.840441	ENSGALT00000001823	-0.333554	1	ENSGALT00000001823	-0.161775
ENSGALT00000001825	1.50006	0.531435	ENSGALT00000001825	0.10249	0.999953	ENSGALT00000001825	-1.39757	0.659352	ENSGALT00000001825	-0.246031	1	ENSGALT00000001825	1.64841	0.769163	ENSGALT00000001825	1.89444	0.726518	ENSGALT00000001825	1.51154	0.253627	ENSGALT00000001825	0.429332	0.919925	ENSGALT00000001825	-1.08221	0.586053	ENSGALT00000001825	-0.368963	0.978203	ENSGALT00000001825	-0.384782	0.931656	ENSGALT00000001825	-0.0158197	0.999999	ENSGALT00000001825	0.916034	0.51039	ENSGALT00000001825	0.894155	0.621837	ENSGALT00000001825	-0.0218789	0.999999	ENSGALT00000001825	0.0174711	1	ENSGALT00000001825	0.587492
ENSGALT00000001830	0.289405	0.94995	ENSGALT00000001830	0.0354504	0.999953	ENSGALT00000001830	-0.253955	0.975021	ENSGALT00000001830	0.557152	1	ENSGALT00000001830	0.924972	0.92126	ENSGALT00000001830	0.36782	1	ENSGALT00000001830	-0.173489	0.938381	ENSGALT00000001830	-0.865612	0.703668	ENSGALT00000001830	-0.692123	0.654476	ENSGALT00000001830	-0.857716	0.822138	ENSGALT00000001830	-0.0721151	0.999999	ENSGALT00000001830	0.785601	0.922614	ENSGALT00000001830	-2.37723	0.0240521	ENSGALT00000001830	-1.73826	0.108988	ENSGALT00000001830	0.638973	0.93799	ENSGALT00000001830	0.472733	1	ENSGALT00000001830	0.0633093
ENSGALT00000001836	0.483457	0.857252	ENSGALT00000001836	0.751502	0.726261	ENSGALT00000001836	0.268045	0.962553	ENSGALT00000001836	0.501591	1	ENSGALT00000001836	0.414312	0.999942	ENSGALT00000001836	-0.0872792	1	ENSGALT00000001836	1.3141	0.172017	ENSGALT00000001836	0.105943	0.997534	ENSGALT00000001836	-1.20816	0.327621	ENSGALT00000001836	0.84444	0.772863	ENSGALT00000001836	1.49998	0.278474	ENSGALT00000001836	0.655541	0.935162	ENSGALT00000001836	-0.397662	0.775561	ENSGALT00000001836	0.432193	0.787183	ENSGALT00000001836	0.829856	0.806952	ENSGALT00000001836	0.544589	1	ENSGALT00000001836	0.947589
ENSGALT00000001842	-0.954189	0.780383	ENSGALT00000001842	-1.04213	0.73032	ENSGALT00000001842	-0.0879417	1	ENSGALT00000001842	0.943284	1	ENSGALT00000001842	1.18981	0.963161	ENSGALT00000001842	0.24653	1	ENSGALT00000001842	-0.623668	0.769567	ENSGALT00000001842	0.709451	0.854927	ENSGALT00000001842	1.33312	0.458552	ENSGALT00000001842	1.47833	0.824135	ENSGALT00000001842	0.778058	0.876221	ENSGALT00000001842	-0.700276	0.960564	ENSGALT00000001842	-1.44694	0.480311	ENSGALT00000001842	-2.62684	0.140687	ENSGALT00000001842	-1.1799	0.77687	ENSGALT00000001842	-2.57503	0.613462	ENSGALT00000001842	-2.53187
ENSGALT00000001850	-0.167404	0.924973	ENSGALT00000001850	-0.266581	0.85219	ENSGALT00000001850	-0.0991775	0.986625	ENSGALT00000001850	-0.253319	1	ENSGALT00000001850	0.0280476	0.999942	ENSGALT00000001850	0.281366	1	ENSGALT00000001850	0.303899	0.60433	ENSGALT00000001850	-0.00805979	0.999914	ENSGALT00000001850	-0.311959	0.659263	ENSGALT00000001850	-0.0048683	0.999946	ENSGALT00000001850	0.0622912	0.999999	ENSGALT00000001850	0.0671595	0.999999	ENSGALT00000001850	-0.575119	0.30104	ENSGALT00000001850	-0.237039	0.778096	ENSGALT00000001850	0.338081	0.904173	ENSGALT00000001850	-0.136099	1	ENSGALT00000001850	-0.348112
ENSGALT00000001852	0.516091	0.873767	ENSGALT00000001852	-0.0626767	0.999953	ENSGALT00000001852	-0.578768	0.869074	ENSGALT00000001852	0.272917	1	ENSGALT00000001852	0.348233	0.999942	ENSGALT00000001852	0.0753155	1	ENSGALT00000001852	1.32561	0.236881	ENSGALT00000001852	1.34732	0.487539	ENSGALT00000001852	0.0217146	1	ENSGALT00000001852	0.348723	0.975933	ENSGALT00000001852	0.20883	0.980686	ENSGALT00000001852	-0.139894	0.999999	ENSGALT00000001852	-2.73412	0.00712577	ENSGALT00000001852	-3.24322	0.000791913	ENSGALT00000001852	-0.509099	0.969072	ENSGALT00000001852	-0.0680355	1	ENSGALT00000001852	-0.501394
ENSGALT00000001858	0.0724897	0.967282	ENSGALT00000001858	0.0155578	0.999953	ENSGALT00000001858	-0.0569319	0.99545	ENSGALT00000001858	-0.144411	1	ENSGALT00000001858	-0.231619	0.980983	ENSGALT00000001858	-0.0872079	1	ENSGALT00000001858	-0.469176	0.203246	ENSGALT00000001858	-0.5914	0.272796	ENSGALT00000001858	-0.122224	0.852573	ENSGALT00000001858	0.0721461	0.999946	ENSGALT00000001858	-0.0861148	0.963001	ENSGALT00000001858	-0.158261	0.979106	ENSGALT00000001858	0.151813	0.779661	ENSGALT00000001858	0.0686873	0.948351	ENSGALT00000001858	-0.0831256	0.999999	ENSGALT00000001858	-0.21097	1	ENSGALT00000001858	-0.227109
ENSGALT00000001863	0.252496	0.862834	ENSGALT00000001863	-1.76195	0.625678	ENSGALT00000001863	-2.01445	0.756965	ENSGALT00000001863	-0.409118	1	ENSGALT00000001863	-2.43284	0.967142	ENSGALT00000001863	-2.02372	0.944416	ENSGALT00000001863	-0.706609	0.692433	ENSGALT00000001863	-2.50237	0.638864	ENSGALT00000001863	-1.79577	0.630112	ENSGALT00000001863	-0.0256296	0.999946	ENSGALT00000001863	-3.53624	0.55437	ENSGALT00000001863	-3.51061	0.775016	ENSGALT00000001863	0.10303	0.999894	ENSGALT00000001863	-0.320677	0.996608	ENSGALT00000001863	-0.423706	0.999999	ENSGALT00000001863	6.23359	0.539917	ENSGALT00000001863	2.89516
ENSGALT00000001868	-0.165464	0.965281	ENSGALT00000001868	1.42732	0.13565	ENSGALT00000001868	1.59278	0.0875585	ENSGALT00000001868	-0.378509	1	ENSGALT00000001868	0.584233	0.968457	ENSGALT00000001868	0.962741	0.811923	ENSGALT00000001868	0.34447	0.729466	ENSGALT00000001868	0.781621	0.600869	ENSGALT00000001868	0.437151	0.699171	ENSGALT00000001868	0.243896	0.976814	ENSGALT00000001868	1.99041	0.0175283	ENSGALT00000001868	1.74651	0.0667878	ENSGALT00000001868	-0.660904	0.480981	ENSGALT00000001868	0.688974	0.502586	ENSGALT00000001868	1.34988	0.181608	ENSGALT00000001868	0.106049	1	ENSGALT00000001868	0.115789
ENSGALT00000001871	-0.162256	0.991385	ENSGALT00000001871	0.730291	0.876689	ENSGALT00000001871	0.892546	0.849713	ENSGALT00000001871	0.172506	1	ENSGALT00000001871	0.246317	0.999942	ENSGALT00000001871	0.0738109	1	ENSGALT00000001871	-0.986105	0.51499	ENSGALT00000001871	0.113836	0.999914	ENSGALT00000001871	1.09994	0.645342	ENSGALT00000001871	-0.540223	0.946489	ENSGALT00000001871	-0.145587	0.999999	ENSGALT00000001871	0.394636	0.999999	ENSGALT00000001871	1.72246	0.222766	ENSGALT00000001871	-0.427322	0.872725	ENSGALT00000001871	-2.14978	0.280359	ENSGALT00000001871	0.309063	1	ENSGALT00000001871	0.543893
ENSGALT00000001874	-0.920857	0.895891	ENSGALT00000001874	1.27067	0.865836	ENSGALT00000001874	2.19153	0.722696	ENSGALT00000001874	-2.17233	0.952677	ENSGALT00000001874	-1.61158	0.978928	ENSGALT00000001874	0.560755	1	ENSGALT00000001874	-4.19106	0.0614483	ENSGALT00000001874	-3.37416	0.33831	ENSGALT00000001874	0.816894	0.846064	ENSGALT00000001874	-1.22383	0.900796	ENSGALT00000001874	-0.892354	0.910046	ENSGALT00000001874	0.331475	0.999999	ENSGALT00000001874	-1.66212	0.563497	ENSGALT00000001874	-1.06606	0.791404	ENSGALT00000001874	0.596055	0.998304	ENSGALT00000001874	1.77525	1	ENSGALT00000001874	1.3033
ENSGALT00000001876	-0.127764	0.956633	ENSGALT00000001876	-0.156901	0.953788	ENSGALT00000001876	-0.0291366	1	ENSGALT00000001876	0.385466	1	ENSGALT00000001876	0.152334	0.999942	ENSGALT00000001876	-0.233132	1	ENSGALT00000001876	0.273591	0.687877	ENSGALT00000001876	-0.122009	0.965683	ENSGALT00000001876	-0.3956	0.596586	ENSGALT00000001876	0.151125	0.987192	ENSGALT00000001876	0.0305429	0.999999	ENSGALT00000001876	-0.120582	0.999999	ENSGALT00000001876	-0.810693	0.150663	ENSGALT00000001876	-0.464371	0.517902	ENSGALT00000001876	0.346322	0.919813	ENSGALT00000001876	0.0943416	1	ENSGALT00000001876	-0.0742172
ENSGALT00000001879	-1.15589	0.877922	ENSGALT00000001879	1.12904	0.885493	ENSGALT00000001879	2.28493	0.722696	ENSGALT00000001879	0.397658	1	ENSGALT00000001879	-1.97632	0.949366	ENSGALT00000001879	-2.37398	0.939567	ENSGALT00000001879	-1.10767	0.691261	ENSGALT00000001879	1.27554	0.851061	ENSGALT00000001879	2.3832	0.517196	ENSGALT00000001879	-0.168716	0.999946	ENSGALT00000001879	-0.273474	0.999888	ENSGALT00000001879	-0.104758	0.999999	ENSGALT00000001879	-0.339111	0.953365	ENSGALT00000001879	-0.0744779	0.999999	ENSGALT00000001879	0.264633	0.999999	ENSGALT00000001879	-2.63447	0.823019	ENSGALT00000001879	-1.02833
ENSGALT00000001881	0.693413	0.775877	ENSGALT00000001881	-0.66882	0.782713	ENSGALT00000001881	-1.36223	0.412487	ENSGALT00000001881	-0.0705342	1	ENSGALT00000001881	-0.489437	0.995675	ENSGALT00000001881	-0.418902	1	ENSGALT00000001881	1.56723	0.092603	ENSGALT00000001881	0.761955	0.714113	ENSGALT00000001881	-0.805274	0.525009	ENSGALT00000001881	0.553458	0.893637	ENSGALT00000001881	0.113918	0.999999	ENSGALT00000001881	-0.43954	0.974399	ENSGALT00000001881	-1.43867	0.145595	ENSGALT00000001881	-1.42629	0.152669	ENSGALT00000001881	0.0123785	0.999999	ENSGALT00000001881	0.187459	1	ENSGALT00000001881	-0.453591
ENSGALT00000001886	0.225861	0.953412	ENSGALT00000001886	0.0825857	0.999953	ENSGALT00000001886	-0.143275	0.99545	ENSGALT00000001886	0.514612	1	ENSGALT00000001886	0.748474	0.949419	ENSGALT00000001886	0.233861	1	ENSGALT00000001886	-0.491771	0.657298	ENSGALT00000001886	0.344787	0.908709	ENSGALT00000001886	0.836558	0.478644	ENSGALT00000001886	0.422231	0.926758	ENSGALT00000001886	-0.518874	0.817543	ENSGALT00000001886	-0.941105	0.81398	ENSGALT00000001886	1.06734	0.302014	ENSGALT00000001886	0.690626	0.600558	ENSGALT00000001886	-0.376716	0.98003	ENSGALT00000001886	-0.00129844	1	ENSGALT00000001886	0.146323
ENSGALT00000001888	-0.626598	0.98575	ENSGALT00000001888	-2.94744	0.182102	ENSGALT00000001888	-2.32084	0.628525	ENSGALT00000001888	1.16485	1	ENSGALT00000001888	-0.34589	0.999942	ENSGALT00000001888	-1.51074	0.977311	ENSGALT00000001888	-2.47638	0.464797	ENSGALT00000001888	1.64281	0.651208	ENSGALT00000001888	4.11919	0.328613	ENSGALT00000001888	0.569883	0.998448	ENSGALT00000001888	0.859537	0.882798	ENSGALT00000001888	0.289654	0.999999	ENSGALT00000001888	-3.08606	0.175929	ENSGALT00000001888	-3.26712	0.0513757	ENSGALT00000001888	-0.181063	0.999999	ENSGALT00000001888	0.434958	1	ENSGALT00000001888	-0.527527
ENSGALT00000001893	-0.315054	0.745906	ENSGALT00000001893	0.163754	0.918523	ENSGALT00000001893	0.478808	0.561477	ENSGALT00000001893	-0.449942	0.90409	ENSGALT00000001893	0.107208	0.999942	ENSGALT00000001893	0.55715	0.731022	ENSGALT00000001893	-1.63308	3.6779e-06	ENSGALT00000001893	-0.561063	0.403908	ENSGALT00000001893	1.07202	0.0415757	ENSGALT00000001893	-0.102933	0.996067	ENSGALT00000001893	0.0883738	0.973448	ENSGALT00000001893	0.191307	0.974206	ENSGALT00000001893	0.0700643	0.946062	ENSGALT00000001893	0.102942	0.9165	ENSGALT00000001893	0.0328777	0.999999	ENSGALT00000001893	-0.194774	1	ENSGALT00000001893	0.0755429
ENSGALT00000001898	-0.75864	0.419346	ENSGALT00000001898	-0.306955	0.828163	ENSGALT00000001898	0.451685	0.696406	ENSGALT00000001898	0.286876	1	ENSGALT00000001898	0.0902016	0.999942	ENSGALT00000001898	-0.196675	1	ENSGALT00000001898	-0.791816	0.0993373	ENSGALT00000001898	-0.294736	0.827655	ENSGALT00000001898	0.497081	0.435392	ENSGALT00000001898	-0.28771	0.891613	ENSGALT00000001898	-0.352304	0.755728	ENSGALT00000001898	-0.0645944	0.999999	ENSGALT00000001898	-0.170675	0.838658	ENSGALT00000001898	-0.124921	0.916254	ENSGALT00000001898	0.0457541	0.999999	ENSGALT00000001898	-0.371762	1	ENSGALT00000001898	-0.248937
ENSGALT00000001900	-0.169815	0.999233	ENSGALT00000001900	-1.31404	0.837765	ENSGALT00000001900	-1.14422	0.88651	ENSGALT00000001900	-1.18151	1	ENSGALT00000001900	-1.0237	0.999942	ENSGALT00000001900	0.157804	1	ENSGALT00000001900	-2.15019	0.44106	ENSGALT00000001900	-1.87271	0.695268	ENSGALT00000001900	0.277472	0.994129	ENSGALT00000001900	0.987436	0.959226	ENSGALT00000001900	3.48658	0.522423	ENSGALT00000001900	2.49915	0.846063	ENSGALT00000001900	-1.54358	0.663331	ENSGALT00000001900	-2.77643	0.361845	ENSGALT00000001900	-1.23285	0.952083	ENSGALT00000001900	0.13799	1	ENSGALT00000001900	0.940152
ENSGALT00000001902	0.952685	0.472885	ENSGALT00000001902	-0.0862325	0.994801	ENSGALT00000001902	-1.03892	0.348724	ENSGALT00000001902	0.446715	1	ENSGALT00000001902	-0.206195	0.999942	ENSGALT00000001902	-0.65291	0.939567	ENSGALT00000001902	1.24502	0.0554397	ENSGALT00000001902	0.0123453	0.999914	ENSGALT00000001902	-1.23268	0.148379	ENSGALT00000001902	0.199714	0.983039	ENSGALT00000001902	0.014919	0.999999	ENSGALT00000001902	-0.184795	0.999999	ENSGALT00000001902	-0.230974	0.839515	ENSGALT00000001902	-0.182467	0.905921	ENSGALT00000001902	0.0485071	0.999999	ENSGALT00000001902	0.180056	1	ENSGALT00000001902	-0.328659
ENSGALT00000001914	-3.04126	0.488065	ENSGALT00000001914	-2.24166	0.58158	ENSGALT00000001914	0.799604	0.930995	ENSGALT00000001914	-3.88424	0.587368	ENSGALT00000001914	-1.55117	0.976471	ENSGALT00000001914	2.33308	0.891409	ENSGALT00000001914	2.19156	0.355789	ENSGALT00000001914	1.7443	0.714391	ENSGALT00000001914	-0.447252	0.927364	ENSGALT00000001914	-1.08223	0.924363	ENSGALT00000001914	-0.536225	0.957515	ENSGALT00000001914	0.546006	0.999999	ENSGALT00000001914	-5.07801	0.0251302	ENSGALT00000001914	-4.46145	0.0356515	ENSGALT00000001914	0.616562	0.995649	ENSGALT00000001914	4.5461	0.511004	ENSGALT00000001914	2.57545
ENSGALT00000001926	0.128356	0.987961	ENSGALT00000001926	0.550882	0.83802	ENSGALT00000001926	0.422526	0.901077	ENSGALT00000001926	-0.0440594	1	ENSGALT00000001926	-0.324422	0.999942	ENSGALT00000001926	-0.280362	1	ENSGALT00000001926	0.245654	0.858313	ENSGALT00000001926	-0.705937	0.737086	ENSGALT00000001926	-0.951591	0.42211	ENSGALT00000001926	0.357246	0.953621	ENSGALT00000001926	0.191779	0.976056	ENSGALT00000001926	-0.165466	0.999999	ENSGALT00000001926	0.986696	0.35656	ENSGALT00000001926	0.470905	0.761601	ENSGALT00000001926	-0.515791	0.952083	ENSGALT00000001926	0.348513	1	ENSGALT00000001926	-0.26568
ENSGALT00000001931	0.973194	0.598925	ENSGALT00000001931	-0.269935	0.954658	ENSGALT00000001931	-1.24313	0.465239	ENSGALT00000001931	0.157007	1	ENSGALT00000001931	0.209605	0.999942	ENSGALT00000001931	0.0525979	1	ENSGALT00000001931	0.862538	0.368898	ENSGALT00000001931	-0.102607	0.997534	ENSGALT00000001931	-0.965144	0.407182	ENSGALT00000001931	0.501328	0.897317	ENSGALT00000001931	-0.0837777	0.999999	ENSGALT00000001931	-0.585106	0.943365	ENSGALT00000001931	0.927755	0.370332	ENSGALT00000001931	0.139831	0.970933	ENSGALT00000001931	-0.787924	0.823351	ENSGALT00000001931	0.208895	1	ENSGALT00000001931	-0.160743
ENSGALT00000001934	0.217335	0.930549	ENSGALT00000001934	0.549018	0.717659	ENSGALT00000001934	0.331683	0.890596	ENSGALT00000001934	-0.178626	1	ENSGALT00000001934	0.481841	0.978928	ENSGALT00000001934	0.660467	0.930806	ENSGALT00000001934	-1.10467	0.113276	ENSGALT00000001934	-1.21274	0.232962	ENSGALT00000001934	-0.108075	0.953971	ENSGALT00000001934	0.685319	0.769802	ENSGALT00000001934	0.0528433	0.999999	ENSGALT00000001934	-0.632475	0.865469	ENSGALT00000001934	-0.435692	0.655294	ENSGALT00000001934	-0.417876	0.710871	ENSGALT00000001934	0.0178166	0.999999	ENSGALT00000001934	-0.735529	0.962765	ENSGALT00000001934	0.340779
ENSGALT00000001938	0.091588	0.992145	ENSGALT00000001938	-0.885888	0.45592	ENSGALT00000001938	-0.977477	0.481571	ENSGALT00000001938	-0.429297	1	ENSGALT00000001938	-0.0825619	0.999942	ENSGALT00000001938	0.346735	1	ENSGALT00000001938	1.59573	0.0285298	ENSGALT00000001938	0.899972	0.456482	ENSGALT00000001938	-0.695754	0.483609	ENSGALT00000001938	-0.235725	0.97409	ENSGALT00000001938	-0.604133	0.68306	ENSGALT00000001938	-0.368408	0.962824	ENSGALT00000001938	-0.462382	0.633407	ENSGALT00000001938	-0.143029	0.942495	ENSGALT00000001938	0.319353	0.973328	ENSGALT00000001938	0.136696	1	ENSGALT00000001938	0.334263
ENSGALT00000001942	-1.23219	0.77241	ENSGALT00000001942	-1.30746	0.713219	ENSGALT00000001942	-0.0752676	1	ENSGALT00000001942	0.521726	1	ENSGALT00000001942	0.268455	0.999942	ENSGALT00000001942	-0.253271	1	ENSGALT00000001942	3.9212	0.101331	ENSGALT00000001942	2.77255	0.438844	ENSGALT00000001942	-1.14865	0.512667	ENSGALT00000001942	-0.752426	0.918606	ENSGALT00000001942	-3.91151	0.51112	ENSGALT00000001942	-3.15909	0.214714	ENSGALT00000001942	-3.05975	0.171038	ENSGALT00000001942	-3.46922	0.0921387	ENSGALT00000001942	-0.40947	0.994763	ENSGALT00000001942	1.22905	1	ENSGALT00000001942	1.46067
ENSGALT00000001946	0.331791	0.736777	ENSGALT00000001946	-0.0529751	0.994801	ENSGALT00000001946	-0.384766	0.693869	ENSGALT00000001946	0.239123	1	ENSGALT00000001946	-0.0940251	0.999942	ENSGALT00000001946	-0.333148	0.980924	ENSGALT00000001946	0.427482	0.333978	ENSGALT00000001946	-0.483612	0.512904	ENSGALT00000001946	-0.911094	0.0887192	ENSGALT00000001946	0.0164714	0.999946	ENSGALT00000001946	-0.273871	0.77903	ENSGALT00000001946	-0.290343	0.934397	ENSGALT00000001946	-0.236695	0.682204	ENSGALT00000001946	-0.0195082	0.999999	ENSGALT00000001946	0.217187	0.956051	ENSGALT00000001946	-0.0278403	1	ENSGALT00000001946	-0.0400163
ENSGALT00000001955	0.367669	0.772754	ENSGALT00000001955	-0.292776	0.845034	ENSGALT00000001955	-0.660445	0.48748	ENSGALT00000001955	0.0156367	1	ENSGALT00000001955	-0.0629175	0.999942	ENSGALT00000001955	-0.0785542	1	ENSGALT00000001955	0.815454	0.0997669	ENSGALT00000001955	0.0619427	0.995639	ENSGALT00000001955	-0.753511	0.223098	ENSGALT00000001955	0.185949	0.961717	ENSGALT00000001955	0.0488393	0.999999	ENSGALT00000001955	-0.13711	0.999999	ENSGALT00000001955	-0.588821	0.303766	ENSGALT00000001955	-0.35778	0.629565	ENSGALT00000001955	0.231041	0.97222	ENSGALT00000001955	-0.110466	1	ENSGALT00000001955	-0.194076
ENSGALT00000001958	-1.01648	0.854394	ENSGALT00000001958	0.199126	0.999488	ENSGALT00000001958	1.21561	0.854789	ENSGALT00000001958	-0.418571	1	ENSGALT00000001958	0.00123091	0.999942	ENSGALT00000001958	0.419802	1	ENSGALT00000001958	0.842456	0.753849	ENSGALT00000001958	0.309654	0.977309	ENSGALT00000001958	-0.532802	0.902254	ENSGALT00000001958	0.112654	0.999946	ENSGALT00000001958	-1.01093	0.805352	ENSGALT00000001958	-1.12358	0.956559	ENSGALT00000001958	0.481307	0.894815	ENSGALT00000001958	0.0961337	0.999999	ENSGALT00000001958	-0.385174	0.999999	ENSGALT00000001958	1.206	1	ENSGALT00000001958	0.608164
ENSGALT00000001959	-0.332765	0.75008	ENSGALT00000001959	0.171992	0.92093	ENSGALT00000001959	0.504757	0.568125	ENSGALT00000001959	-0.413951	0.959007	ENSGALT00000001959	-0.0463394	0.999942	ENSGALT00000001959	0.367612	0.977311	ENSGALT00000001959	-0.493361	0.272464	ENSGALT00000001959	0.0456299	0.999914	ENSGALT00000001959	0.538991	0.316239	ENSGALT00000001959	-0.546721	0.645269	ENSGALT00000001959	-0.11602	0.949218	ENSGALT00000001959	0.430701	0.822105	ENSGALT00000001959	0.249202	0.677685	ENSGALT00000001959	0.384756	0.506012	ENSGALT00000001959	0.135554	0.992098	ENSGALT00000001959	0.0249674	1	ENSGALT00000001959	0.309422
ENSGALT00000001988	0.182528	0.850015	ENSGALT00000001988	0.24485	0.773098	ENSGALT00000001988	0.0623224	0.990987	ENSGALT00000001988	-0.12062	1	ENSGALT00000001988	0.0692704	0.999942	ENSGALT00000001988	0.18989	1	ENSGALT00000001988	-0.15357	0.729466	ENSGALT00000001988	0.0361408	0.999174	ENSGALT00000001988	0.18971	0.710426	ENSGALT00000001988	0.185174	0.906011	ENSGALT00000001988	0.216453	0.787826	ENSGALT00000001988	0.0312788	0.999999	ENSGALT00000001988	0.0830394	0.899196	ENSGALT00000001988	0.0926667	0.90315	ENSGALT00000001988	0.00962731	0.999999	ENSGALT00000001988	-0.182991	1	ENSGALT00000001988	-0.133992
ENSGALT00000001994	0.727068	0.653817	ENSGALT00000001994	0.134027	0.983839	ENSGALT00000001994	-0.593041	0.756965	ENSGALT00000001994	-0.33042	1	ENSGALT00000001994	-0.602257	0.947256	ENSGALT00000001994	-0.271837	1	ENSGALT00000001994	0.303776	0.755632	ENSGALT00000001994	-0.0540257	0.999914	ENSGALT00000001994	-0.357801	0.763899	ENSGALT00000001994	0.0659096	0.999946	ENSGALT00000001994	-0.318744	0.886777	ENSGALT00000001994	-0.384653	0.965691	ENSGALT00000001994	0.492733	0.603922	ENSGALT00000001994	0.428211	0.717202	ENSGALT00000001994	-0.0645225	0.999999	ENSGALT00000001994	-0.0676265	1	ENSGALT00000001994	0.214508
ENSGALT00000001996	0.229023	0.982662	ENSGALT00000001996	-0.488106	0.908082	ENSGALT00000001996	-0.717129	0.887752	ENSGALT00000001996	-1.28013	1	ENSGALT00000001996	-0.824472	0.978928	ENSGALT00000001996	0.455657	1	ENSGALT00000001996	-1.44523	0.441959	ENSGALT00000001996	-0.615971	0.851034	ENSGALT00000001996	0.829263	0.751807	ENSGALT00000001996	0.549915	0.976814	ENSGALT00000001996	-0.0764936	0.999999	ENSGALT00000001996	-0.626409	0.986005	ENSGALT00000001996	-0.940298	0.695862	ENSGALT00000001996	0.416997	0.873859	ENSGALT00000001996	1.35729	0.838196	ENSGALT00000001996	1.58296	1	ENSGALT00000001996	0.591654
ENSGALT00000001999	-0.422076	0.645757	ENSGALT00000001999	-0.0791744	0.982307	ENSGALT00000001999	0.342901	0.744769	ENSGALT00000001999	-0.128456	1	ENSGALT00000001999	-0.0444321	0.999942	ENSGALT00000001999	0.0840239	1	ENSGALT00000001999	-1.0527	0.00510158	ENSGALT00000001999	-0.655326	0.310245	ENSGALT00000001999	0.397376	0.469182	ENSGALT00000001999	-0.162071	0.955549	ENSGALT00000001999	-0.223027	0.836539	ENSGALT00000001999	-0.0609557	0.999999	ENSGALT00000001999	0.0356594	0.995894	ENSGALT00000001999	-0.222558	0.75017	ENSGALT00000001999	-0.258218	0.93363	ENSGALT00000001999	-0.0346871	1	ENSGALT00000001999	-0.227531
ENSGALT00000002007	-0.0418246	0.996617	ENSGALT00000002007	-0.493954	0.522614	ENSGALT00000002007	-0.45213	0.624134	ENSGALT00000002007	-0.0590544	1	ENSGALT00000002007	0.107311	0.999942	ENSGALT00000002007	0.166366	1	ENSGALT00000002007	0.0223441	1	ENSGALT00000002007	-0.111602	0.954809	ENSGALT00000002007	-0.133946	0.865705	ENSGALT00000002007	0.202065	0.929217	ENSGALT00000002007	-0.282486	0.782922	ENSGALT00000002007	-0.484551	0.751674	ENSGALT00000002007	-0.116615	0.885848	ENSGALT00000002007	0.0527994	0.98085	ENSGALT00000002007	0.169414	0.984067	ENSGALT00000002007	0.138176	1	ENSGALT00000002007	0.0120754
ENSGALT00000002009	0.306726	0.785266	ENSGALT00000002009	-0.116413	0.962977	ENSGALT00000002009	-0.423139	0.693517	ENSGALT00000002009	-0.0210882	1	ENSGALT00000002009	-0.233351	0.995675	ENSGALT00000002009	-0.212263	1	ENSGALT00000002009	-0.366161	0.46736	ENSGALT00000002009	-0.499204	0.531991	ENSGALT00000002009	-0.133043	0.881495	ENSGALT00000002009	0.418735	0.763724	ENSGALT00000002009	0.149635	0.924411	ENSGALT00000002009	-0.269101	0.951801	ENSGALT00000002009	0.213449	0.743891	ENSGALT00000002009	0.291794	0.665392	ENSGALT00000002009	0.0783445	0.999999	ENSGALT00000002009	0.249804	1	ENSGALT00000002009	-0.00558876
ENSGALT00000002011	-0.864152	0.77241	ENSGALT00000002011	-0.831916	0.783098	ENSGALT00000002011	0.032236	1	ENSGALT00000002011	-0.0122276	1	ENSGALT00000002011	-0.0735462	0.999942	ENSGALT00000002011	-0.0613186	1	ENSGALT00000002011	-0.847121	0.56803	ENSGALT00000002011	-0.031628	0.999914	ENSGALT00000002011	0.815493	0.670245	ENSGALT00000002011	1.1464	0.785653	ENSGALT00000002011	0.80292	0.728818	ENSGALT00000002011	-0.34348	0.999999	ENSGALT00000002011	2.60081	0.0248707	ENSGALT00000002011	2.57895	0.0102498	ENSGALT00000002011	-0.021864	0.999999	ENSGALT00000002011	-0.329203	1	ENSGALT00000002011	-0.679209
ENSGALT00000002018	0.275524	0.984816	ENSGALT00000002018	0.779266	0.934143	ENSGALT00000002018	0.503742	0.970831	ENSGALT00000002018	-1.37543	1	ENSGALT00000002018	2.34789	0.892267	ENSGALT00000002018	3.72332	0.55372	ENSGALT00000002018	-1.21546	0.59484	ENSGALT00000002018	-1.98239	0.7153	ENSGALT00000002018	-0.766932	0.812839	ENSGALT00000002018	-3.03889	0.699906	ENSGALT00000002018	-1.99579	0.999999	ENSGALT00000002018	1.0431	0.95358	ENSGALT00000002018	0.975167	0.75087	ENSGALT00000002018	2.91384	0.263997	ENSGALT00000002018	1.93868	0.754646	ENSGALT00000002018	-1.91861	0.994845	ENSGALT00000002018	-4.16949
ENSGALT00000002038	-0.207117	0.95186	ENSGALT00000002038	0.352401	0.890881	ENSGALT00000002038	0.559518	0.80431	ENSGALT00000002038	-0.374386	1	ENSGALT00000002038	-0.0727404	0.999942	ENSGALT00000002038	0.301646	1	ENSGALT00000002038	-1.78391	0.0249895	ENSGALT00000002038	-0.300634	0.906528	ENSGALT00000002038	1.48328	0.152729	ENSGALT00000002038	0.00639992	0.999946	ENSGALT00000002038	-0.270323	0.922822	ENSGALT00000002038	-0.276723	0.996806	ENSGALT00000002038	-0.28712	0.836848	ENSGALT00000002038	-0.214881	0.90557	ENSGALT00000002038	0.0722382	0.999999	ENSGALT00000002038	0.868561	0.977171	ENSGALT00000002038	0.133891
ENSGALT00000002041	-0.234419	0.890647	ENSGALT00000002041	-0.109232	0.979217	ENSGALT00000002041	0.125188	0.977282	ENSGALT00000002041	-0.0366076	1	ENSGALT00000002041	0.00610949	0.999942	ENSGALT00000002041	0.0427171	1	ENSGALT00000002041	-0.425223	0.482676	ENSGALT00000002041	-0.167263	0.938616	ENSGALT00000002041	0.25796	0.762719	ENSGALT00000002041	0.332044	0.883662	ENSGALT00000002041	0.0396139	0.999999	ENSGALT00000002041	-0.29243	0.960564	ENSGALT00000002041	-0.694607	0.247744	ENSGALT00000002041	-0.845225	0.140622	ENSGALT00000002041	-0.150617	0.996818	ENSGALT00000002041	-0.180792	1	ENSGALT00000002041	-0.324063
ENSGALT00000002048	0.77913	0.771929	ENSGALT00000002048	-0.605179	0.869686	ENSGALT00000002048	-1.38431	0.568125	ENSGALT00000002048	0.489331	1	ENSGALT00000002048	-0.188363	0.999942	ENSGALT00000002048	-0.677694	1	ENSGALT00000002048	-0.741086	0.543159	ENSGALT00000002048	-0.5143	0.892264	ENSGALT00000002048	0.226786	0.935588	ENSGALT00000002048	0.716037	0.871922	ENSGALT00000002048	-0.146596	0.999999	ENSGALT00000002048	-0.862633	0.935162	ENSGALT00000002048	0.258924	0.912122	ENSGALT00000002048	-0.142194	0.985013	ENSGALT00000002048	-0.401118	0.987211	ENSGALT00000002048	-0.280084	1	ENSGALT00000002048	0.30743
ENSGALT00000002051	1.11286	0.555886	ENSGALT00000002051	1.23312	0.405013	ENSGALT00000002051	0.120264	1	ENSGALT00000002051	-0.201815	1	ENSGALT00000002051	0.470429	0.995675	ENSGALT00000002051	0.672244	0.990409	ENSGALT00000002051	0.637856	0.558305	ENSGALT00000002051	0.881813	0.623032	ENSGALT00000002051	0.243957	0.896218	ENSGALT00000002051	0.719025	0.815488	ENSGALT00000002051	0.773682	0.670637	ENSGALT00000002051	0.0546571	0.999999	ENSGALT00000002051	0.442614	0.738748	ENSGALT00000002051	1.68593	0.0495335	ENSGALT00000002051	1.24331	0.453825	ENSGALT00000002051	-0.180275	1	ENSGALT00000002051	0.248408
ENSGALT00000002057	1.74009	0.585654	ENSGALT00000002057	0.0057956	0.999953	ENSGALT00000002057	-1.7343	0.612415	ENSGALT00000002057	1.15751	1	ENSGALT00000002057	0.682227	0.995675	ENSGALT00000002057	-0.47528	1	ENSGALT00000002057	1.41154	0.35711	ENSGALT00000002057	0.2738	0.971253	ENSGALT00000002057	-1.13774	0.560022	ENSGALT00000002057	0.397034	0.984901	ENSGALT00000002057	0.743037	0.801679	ENSGALT00000002057	0.346003	0.999999	ENSGALT00000002057	1.25883	0.402801	ENSGALT00000002057	-0.397336	0.879685	ENSGALT00000002057	-1.65616	0.542415	ENSGALT00000002057	0.673023	1	ENSGALT00000002057	-0.379346
ENSGALT00000002058	-2.26451	0.617933	ENSGALT00000002058	-0.904463	0.826768	ENSGALT00000002058	1.36005	0.791653	ENSGALT00000002058	-1.27097	1	ENSGALT00000002058	-1.10251	0.994236	ENSGALT00000002058	0.168464	1	ENSGALT00000002058	1.17643	0.661602	ENSGALT00000002058	0.656032	0.885319	ENSGALT00000002058	-0.520398	0.902235	ENSGALT00000002058	0.556522	0.994582	ENSGALT00000002058	-0.349562	0.951688	ENSGALT00000002058	-0.906084	0.981963	ENSGALT00000002058	2.1908	0.306033	ENSGALT00000002058	-2.30131	0.243538	ENSGALT00000002058	-4.4921	0.0361538	ENSGALT00000002058	2.68875	0.878743	ENSGALT00000002058	0.251778
ENSGALT00000002065	-0.30833	0.836545	ENSGALT00000002065	0.0303934	0.999953	ENSGALT00000002065	0.338723	0.835652	ENSGALT00000002065	-0.38183	1	ENSGALT00000002065	-0.0967042	0.999942	ENSGALT00000002065	0.285126	1	ENSGALT00000002065	0.227122	0.748633	ENSGALT00000002065	-0.0677241	0.994418	ENSGALT00000002065	-0.294846	0.711016	ENSGALT00000002065	-0.0443325	0.999946	ENSGALT00000002065	0.318801	0.812486	ENSGALT00000002065	0.363133	0.935162	ENSGALT00000002065	-0.503947	0.4339	ENSGALT00000002065	-0.371732	0.64409	ENSGALT00000002065	0.132215	0.999223	ENSGALT00000002065	-0.193224	1	ENSGALT00000002065	-0.107361
ENSGALT00000002082	0.964801	0.583656	ENSGALT00000002082	1.29899	0.282371	ENSGALT00000002082	0.334188	0.919118	ENSGALT00000002082	1.32629	0.684492	ENSGALT00000002082	1.40609	0.638399	ENSGALT00000002082	0.0798037	1	ENSGALT00000002082	2.42958	0.00223155	ENSGALT00000002082	1.52341	0.229528	ENSGALT00000002082	-0.906177	0.391366	ENSGALT00000002082	0.26318	0.983076	ENSGALT00000002082	0.331453	0.906768	ENSGALT00000002082	0.0682726	0.999999	ENSGALT00000002082	-0.915616	0.381691	ENSGALT00000002082	-0.682257	0.590497	ENSGALT00000002082	0.233358	0.995649	ENSGALT00000002082	-0.249346	1	ENSGALT00000002082	-0.302823
ENSGALT00000002085	-0.175509	0.934206	ENSGALT00000002085	-0.0669849	0.996065	ENSGALT00000002085	0.108524	0.986625	ENSGALT00000002085	-0.182678	1	ENSGALT00000002085	0.316393	0.989709	ENSGALT00000002085	0.499072	0.944416	ENSGALT00000002085	-0.835083	0.13886	ENSGALT00000002085	0.0027683	0.999914	ENSGALT00000002085	0.837852	0.209063	ENSGALT00000002085	0.808218	0.621831	ENSGALT00000002085	0.0609098	0.999999	ENSGALT00000002085	-0.747308	0.601296	ENSGALT00000002085	-0.680032	0.288996	ENSGALT00000002085	-1.11781	0.0360669	ENSGALT00000002085	-0.437775	0.844708	ENSGALT00000002085	0.138994	1	ENSGALT00000002085	0.122456
ENSGALT00000002088	-0.139821	0.995208	ENSGALT00000002088	-0.913104	0.770415	ENSGALT00000002088	-0.773283	0.847954	ENSGALT00000002088	0.382592	1	ENSGALT00000002088	0.601712	0.999942	ENSGALT00000002088	0.219119	1	ENSGALT00000002088	-0.918268	0.626195	ENSGALT00000002088	-0.815927	0.808543	ENSGALT00000002088	0.102341	0.99741	ENSGALT00000002088	-0.326425	0.999946	ENSGALT00000002088	-1.10201	0.693782	ENSGALT00000002088	-0.775582	0.960564	ENSGALT00000002088	-0.760603	0.767357	ENSGALT00000002088	-1.14	0.536963	ENSGALT00000002088	-0.379394	0.998304	ENSGALT00000002088	1.00913	1	ENSGALT00000002088	-0.178901
ENSGALT00000002091	0.309847	0.948516	ENSGALT00000002091	-0.0227595	0.999953	ENSGALT00000002091	-0.332606	0.962489	ENSGALT00000002091	0.597911	1	ENSGALT00000002091	-0.0929632	0.999942	ENSGALT00000002091	-0.690874	1	ENSGALT00000002091	0.642922	0.634142	ENSGALT00000002091	0.338744	0.937227	ENSGALT00000002091	-0.304178	0.899634	ENSGALT00000002091	0.281865	0.996277	ENSGALT00000002091	-0.745819	0.77903	ENSGALT00000002091	-1.02768	0.884526	ENSGALT00000002091	1.44488	0.253878	ENSGALT00000002091	1.16692	0.405774	ENSGALT00000002091	-0.277965	0.998304	ENSGALT00000002091	1.57714	0.826676	ENSGALT00000002091	-0.118714
ENSGALT00000002093	-0.795663	0.779543	ENSGALT00000002093	1.65464	0.350399	ENSGALT00000002093	2.4503	0.0756421	ENSGALT00000002093	-1.57382	0.764384	ENSGALT00000002093	0.738225	0.984546	ENSGALT00000002093	2.31204	0.269717	ENSGALT00000002093	-1.1247	0.349606	ENSGALT00000002093	1.43591	0.482444	ENSGALT00000002093	2.5606	0.0794393	ENSGALT00000002093	-0.656713	0.900463	ENSGALT00000002093	1.59709	0.439425	ENSGALT00000002093	2.2538	0.199805	ENSGALT00000002093	-1.7845	0.138813	ENSGALT00000002093	1.00091	0.527981	ENSGALT00000002093	2.78541	0.016227	ENSGALT00000002093	-0.937179	1	ENSGALT00000002093	0.724944
ENSGALT00000002095	-0.0555513	0.990159	ENSGALT00000002095	0.184109	0.900308	ENSGALT00000002095	0.23966	0.863103	ENSGALT00000002095	-0.0140568	1	ENSGALT00000002095	0.210307	0.995675	ENSGALT00000002095	0.224364	1	ENSGALT00000002095	-0.287673	0.560413	ENSGALT00000002095	0.0969984	0.965323	ENSGALT00000002095	0.384672	0.507588	ENSGALT00000002095	0.423846	0.719113	ENSGALT00000002095	0.417802	0.600439	ENSGALT00000002095	-0.00604344	0.999999	ENSGALT00000002095	0.266946	0.625472	ENSGALT00000002095	0.59844	0.181589	ENSGALT00000002095	0.331494	0.859393	ENSGALT00000002095	-0.386779	1	ENSGALT00000002095	-0.492837
ENSGALT00000002097	0.79463	0.535256	ENSGALT00000002097	0.441252	0.79251	ENSGALT00000002097	-0.353379	0.854789	ENSGALT00000002097	0.291695	1	ENSGALT00000002097	-0.0384817	0.999942	ENSGALT00000002097	-0.330177	1	ENSGALT00000002097	0.728429	0.265801	ENSGALT00000002097	0.289393	0.879194	ENSGALT00000002097	-0.439036	0.614327	ENSGALT00000002097	0.359375	0.893637	ENSGALT00000002097	0.675897	0.57589	ENSGALT00000002097	0.316522	0.966174	ENSGALT00000002097	0.0567218	0.992692	ENSGALT00000002097	-0.120893	0.947841	ENSGALT00000002097	-0.177614	0.995649	ENSGALT00000002097	0.837241	0.786317	ENSGALT00000002097	0.0978541
ENSGALT00000002100	-0.20499	0.966171	ENSGALT00000002100	-0.238363	0.967136	ENSGALT00000002100	-0.0333736	1	ENSGALT00000002100	0.775945	1	ENSGALT00000002100	0.829916	0.937834	ENSGALT00000002100	0.0539714	1	ENSGALT00000002100	-0.873442	0.433453	ENSGALT00000002100	0.377832	0.904044	ENSGALT00000002100	1.25127	0.307774	ENSGALT00000002100	0.355296	0.976814	ENSGALT00000002100	-0.594676	0.824088	ENSGALT00000002100	-0.949972	0.867455	ENSGALT00000002100	-0.294027	0.888303	ENSGALT00000002100	-0.907371	0.549687	ENSGALT00000002100	-0.613344	0.935534	ENSGALT00000002100	-1.06931	0.998587	ENSGALT00000002100	-0.343089
ENSGALT00000002105	-0.974638	0.90963	ENSGALT00000002105	-0.537894	0.936631	ENSGALT00000002105	0.436744	0.983566	ENSGALT00000002105	-1.88425	1	ENSGALT00000002105	-1.46048	0.913545	ENSGALT00000002105	0.423764	1	ENSGALT00000002105	1.79306	0.651353	ENSGALT00000002105	-0.0895336	0.999914	ENSGALT00000002105	-1.8826	0.703392	ENSGALT00000002105	1.3192	0.924456	ENSGALT00000002105	-0.0345384	0.999999	ENSGALT00000002105	-1.35374	0.969912	ENSGALT00000002105	-1.88105	0.999894	ENSGALT00000002105	-2.5025	0.140435	ENSGALT00000002105	-0.621459	0.999999	ENSGALT00000002105	-1.85743	1	ENSGALT00000002105	-0.383286
ENSGALT00000002114	-0.0575827	0.999953	ENSGALT00000002114	0.060141	0.999953	ENSGALT00000002114	0.117724	0.99545	ENSGALT00000002114	-0.819852	0.945037	ENSGALT00000002114	-0.373071	0.995675	ENSGALT00000002114	0.446781	1	ENSGALT00000002114	0.250556	0.851471	ENSGALT00000002114	-0.112997	0.98799	ENSGALT00000002114	-0.363553	0.806117	ENSGALT00000002114	0.280121	0.966505	ENSGALT00000002114	0.137068	0.983411	ENSGALT00000002114	-0.143053	0.999999	ENSGALT00000002114	0.175566	0.915626	ENSGALT00000002114	-0.856474	0.38166	ENSGALT00000002114	-1.03204	0.430027	ENSGALT00000002114	0.701145	1	ENSGALT00000002114	0.513441
ENSGALT00000002116	1.83961	0.71643	ENSGALT00000002116	2.33295	0.639492	ENSGALT00000002116	0.493335	0.99245	ENSGALT00000002116	-0.064237	1	ENSGALT00000002116	0.0813906	0.999942	ENSGALT00000002116	0.145628	1	ENSGALT00000002116	-0.223194	1	ENSGALT00000002116	-0.812344	0.923585	ENSGALT00000002116	-0.589151	0.915965	ENSGALT00000002116	0.239861	0.999946	ENSGALT00000002116	-0.117621	0.999999	ENSGALT00000002116	-0.357483	0.999999	ENSGALT00000002116	1.33342	0.553781	ENSGALT00000002116	0.99512	0.709363	ENSGALT00000002116	-0.3383	0.999999	ENSGALT00000002116	1.18567	1	ENSGALT00000002116	1.63277
ENSGALT00000002119	0.785688	0.651837	ENSGALT00000002119	0.566905	0.787709	ENSGALT00000002119	-0.218783	0.962553	ENSGALT00000002119	-0.194392	1	ENSGALT00000002119	-0.837879	0.857946	ENSGALT00000002119	-0.643487	0.977311	ENSGALT00000002119	-0.10844	0.950257	ENSGALT00000002119	-0.451899	0.834961	ENSGALT00000002119	-0.343459	0.790733	ENSGALT00000002119	-0.340738	0.942199	ENSGALT00000002119	-0.298802	0.910112	ENSGALT00000002119	0.0419355	0.999999	ENSGALT00000002119	0.621317	0.531627	ENSGALT00000002119	-0.101879	0.978381	ENSGALT00000002119	-0.723195	0.797373	ENSGALT00000002119	-0.0862969	1	ENSGALT00000002119	0.220633
ENSGALT00000002140	-0.149471	0.984816	ENSGALT00000002140	0.222684	0.972179	ENSGALT00000002140	0.372155	0.929791	ENSGALT00000002140	0.173726	1	ENSGALT00000002140	0.194247	0.999942	ENSGALT00000002140	0.0205211	1	ENSGALT00000002140	0.38115	0.776547	ENSGALT00000002140	-0.555704	0.840263	ENSGALT00000002140	-0.936854	0.470061	ENSGALT00000002140	0.938074	0.757148	ENSGALT00000002140	0.0866531	0.999999	ENSGALT00000002140	-0.851421	0.884978	ENSGALT00000002140	0.850257	0.483481	ENSGALT00000002140	0.662554	0.658387	ENSGALT00000002140	-0.187703	0.999999	ENSGALT00000002140	0.0727292	1	ENSGALT00000002140	0.341285
ENSGALT00000002146	-0.138367	0.984098	ENSGALT00000002146	-1.45366	0.223108	ENSGALT00000002146	-1.3153	0.359196	ENSGALT00000002146	-0.857187	0.968012	ENSGALT00000002146	-1.20927	0.737296	ENSGALT00000002146	-0.352083	1	ENSGALT00000002146	-0.784748	0.455622	ENSGALT00000002146	-1.4289	0.309784	ENSGALT00000002146	-0.644152	0.586118	ENSGALT00000002146	-0.717051	0.842757	ENSGALT00000002146	-1.13793	0.518341	ENSGALT00000002146	-0.42088	0.968628	ENSGALT00000002146	-1.52055	0.106021	ENSGALT00000002146	-2.14596	0.00767265	ENSGALT00000002146	-0.625406	0.889267	ENSGALT00000002146	0.295674	1	ENSGALT00000002146	0.499103
ENSGALT00000002152	0.259857	0.909642	ENSGALT00000002152	0.162015	0.968058	ENSGALT00000002152	-0.0978414	0.997662	ENSGALT00000002152	0.163374	1	ENSGALT00000002152	0.357771	0.995675	ENSGALT00000002152	0.194396	1	ENSGALT00000002152	-0.215301	0.826072	ENSGALT00000002152	-0.315633	0.880443	ENSGALT00000002152	-0.100332	0.959802	ENSGALT00000002152	0.757058	0.689781	ENSGALT00000002152	1.0273	0.344573	ENSGALT00000002152	0.270237	0.985103	ENSGALT00000002152	0.323881	0.749486	ENSGALT00000002152	0.421363	0.692539	ENSGALT00000002152	0.0974818	0.999999	ENSGALT00000002152	0.116187	1	ENSGALT00000002152	0.0591398
ENSGALT00000002157	-2.31738	0.424877	ENSGALT00000002157	0.902667	0.830179	ENSGALT00000002157	3.22005	0.0911543	ENSGALT00000002157	-0.830205	1	ENSGALT00000002157	0.137029	0.999942	ENSGALT00000002157	0.967234	1	ENSGALT00000002157	-3.93674	0.193017	ENSGALT00000002157	-0.686915	0.880443	ENSGALT00000002157	3.24983	0.398681	ENSGALT00000002157	-0.0148678	0.999946	ENSGALT00000002157	-0.185623	0.999999	ENSGALT00000002157	-0.170755	0.999999	ENSGALT00000002157	-0.0694346	0.999894	ENSGALT00000002157	-0.0290709	0.999999	ENSGALT00000002157	0.0403636	0.999999	ENSGALT00000002157	0.406628	1	ENSGALT00000002157	-0.0932951
ENSGALT00000002165	0.462391	0.587056	ENSGALT00000002165	0.254121	0.833314	ENSGALT00000002165	-0.20827	0.887752	ENSGALT00000002165	0.527547	0.818387	ENSGALT00000002165	0.104326	0.999942	ENSGALT00000002165	-0.423221	0.921017	ENSGALT00000002165	0.446731	0.322429	ENSGALT00000002165	-0.246584	0.829744	ENSGALT00000002165	-0.693315	0.190098	ENSGALT00000002165	0.13477	0.978203	ENSGALT00000002165	0.23711	0.831588	ENSGALT00000002165	0.10234	0.999999	ENSGALT00000002165	-0.232601	0.699586	ENSGALT00000002165	-0.000538635	0.999999	ENSGALT00000002165	0.232063	0.952083	ENSGALT00000002165	0.215128	1	ENSGALT00000002165	-0.144384
ENSGALT00000002182	0.220476	0.894151	ENSGALT00000002182	0.205249	0.918287	ENSGALT00000002182	-0.0152271	1	ENSGALT00000002182	-0.436205	1	ENSGALT00000002182	-0.422593	0.946629	ENSGALT00000002182	0.0136117	1	ENSGALT00000002182	0.254998	0.707964	ENSGALT00000002182	0.0632212	0.994529	ENSGALT00000002182	-0.191777	0.838067	ENSGALT00000002182	-0.0100277	0.999946	ENSGALT00000002182	-0.576662	0.571324	ENSGALT00000002182	-0.566634	0.81398	ENSGALT00000002182	-0.485891	0.443415	ENSGALT00000002182	-0.589867	0.356041	ENSGALT00000002182	-0.103977	0.999999	ENSGALT00000002182	-0.6132	0.905189	ENSGALT00000002182	0.00207348
ENSGALT00000002191	0.0071913	0.999953	ENSGALT00000002191	0.152614	0.929198	ENSGALT00000002191	0.145422	0.934911	ENSGALT00000002191	-0.225141	1	ENSGALT00000002191	-0.171131	0.999942	ENSGALT00000002191	0.0540095	1	ENSGALT00000002191	-0.0173681	1	ENSGALT00000002191	-0.550996	0.415066	ENSGALT00000002191	-0.533628	0.298705	ENSGALT00000002191	-0.0126214	0.999946	ENSGALT00000002191	0.699543	0.243137	ENSGALT00000002191	0.712164	0.32571	ENSGALT00000002191	0.143912	0.832502	ENSGALT00000002191	-0.000356196	0.999999	ENSGALT00000002191	-0.144268	0.987408	ENSGALT00000002191	0.20855	1	ENSGALT00000002191	-0.143093
ENSGALT00000002198	-0.0711021	0.999953	ENSGALT00000002198	-0.639318	0.856799	ENSGALT00000002198	-0.568216	0.905465	ENSGALT00000002198	-2.01548	0.626285	ENSGALT00000002198	-1.26334	0.843877	ENSGALT00000002198	0.752137	1	ENSGALT00000002198	-0.645057	0.642895	ENSGALT00000002198	0.298857	0.954053	ENSGALT00000002198	0.943914	0.574931	ENSGALT00000002198	-0.00663867	0.999946	ENSGALT00000002198	-0.0285831	0.999999	ENSGALT00000002198	-0.0219444	0.999999	ENSGALT00000002198	0.965895	0.415158	ENSGALT00000002198	-0.027776	0.999999	ENSGALT00000002198	-0.993671	0.753505	ENSGALT00000002198	-0.0940111	1	ENSGALT00000002198	0.116701
ENSGALT00000002203	-0.216875	0.965191	ENSGALT00000002203	0.643556	0.800392	ENSGALT00000002203	0.860431	0.716516	ENSGALT00000002203	0.174928	1	ENSGALT00000002203	0.560768	0.987671	ENSGALT00000002203	0.38584	1	ENSGALT00000002203	0.334231	0.816768	ENSGALT00000002203	0.410295	0.893467	ENSGALT00000002203	0.0760646	0.994319	ENSGALT00000002203	0.440265	0.960703	ENSGALT00000002203	0.0584646	0.999999	ENSGALT00000002203	-0.3818	0.986732	ENSGALT00000002203	-1.21063	0.323792	ENSGALT00000002203	-0.600014	0.70484	ENSGALT00000002203	0.610613	0.93363	ENSGALT00000002203	-0.92163	1	ENSGALT00000002203	0.601512
ENSGALT00000002205	-3.89059	0.316078	ENSGALT00000002205	-0.258707	0.992147	ENSGALT00000002205	3.63188	0.380613	ENSGALT00000002205	0.757229	1	ENSGALT00000002205	-0.0700333	0.999942	ENSGALT00000002205	-0.827262	1	ENSGALT00000002205	0.783764	0.783532	ENSGALT00000002205	-0.14809	0.999914	ENSGALT00000002205	-0.931854	0.805888	ENSGALT00000002205	0.138309	0.999946	ENSGALT00000002205	0.0717665	0.999999	ENSGALT00000002205	-0.066542	0.999999	ENSGALT00000002205	0.187466	0.999894	ENSGALT00000002205	0.230555	0.999999	ENSGALT00000002205	0.0430891	0.999999	ENSGALT00000002205	2.29707	1	ENSGALT00000002205	3.00505
ENSGALT00000002207	0.229518	0.906662	ENSGALT00000002207	0.818156	0.380461	ENSGALT00000002207	0.588638	0.658362	ENSGALT00000002207	-0.256172	1	ENSGALT00000002207	0.0469417	0.999942	ENSGALT00000002207	0.303114	1	ENSGALT00000002207	-1.31897	0.0142144	ENSGALT00000002207	-0.5857	0.607948	ENSGALT00000002207	0.733268	0.313133	ENSGALT00000002207	0.0739513	0.999946	ENSGALT00000002207	-0.161291	0.948087	ENSGALT00000002207	-0.235243	0.985103	ENSGALT00000002207	0.687982	0.304767	ENSGALT00000002207	0.872884	0.175793	ENSGALT00000002207	0.184902	0.992151	ENSGALT00000002207	-0.140406	1	ENSGALT00000002207	0.154129
ENSGALT00000002214	-0.391186	0.96347	ENSGALT00000002214	1.94152	0.574602	ENSGALT00000002214	2.3327	0.498242	ENSGALT00000002214	-0.0838567	1	ENSGALT00000002214	-1.40896	0.964502	ENSGALT00000002214	-1.32511	0.991189	ENSGALT00000002214	-1.08634	0.607221	ENSGALT00000002214	-0.10645	0.999914	ENSGALT00000002214	0.979888	0.732556	ENSGALT00000002214	0.177814	0.999946	ENSGALT00000002214	-0.570926	0.937344	ENSGALT00000002214	-0.74874	0.985163	ENSGALT00000002214	2.58077	0.186208	ENSGALT00000002214	-1.4186	0.573956	ENSGALT00000002214	-3.99937	0.0517188	ENSGALT00000002214	0.13464	1	ENSGALT00000002214	-0.736869
ENSGALT00000002218	0.499616	0.699298	ENSGALT00000002218	0.0757234	0.994801	ENSGALT00000002218	-0.423893	0.782622	ENSGALT00000002218	0.125329	1	ENSGALT00000002218	-0.109633	0.999942	ENSGALT00000002218	-0.234961	1	ENSGALT00000002218	0.569837	0.354121	ENSGALT00000002218	-0.227597	0.903267	ENSGALT00000002218	-0.797433	0.258062	ENSGALT00000002218	-0.509481	0.780923	ENSGALT00000002218	-0.322827	0.826007	ENSGALT00000002218	0.186654	0.995722	ENSGALT00000002218	0.0263067	0.999894	ENSGALT00000002218	0.0125623	0.999999	ENSGALT00000002218	-0.0137445	0.999999	ENSGALT00000002218	0.6616	0.889054	ENSGALT00000002218	-0.0413012
ENSGALT00000002220	0.0446961	0.999953	ENSGALT00000002220	0.724	0.805939	ENSGALT00000002220	0.679304	0.84288	ENSGALT00000002220	0.966517	1	ENSGALT00000002220	0.513753	0.99893	ENSGALT00000002220	-0.452764	1	ENSGALT00000002220	-0.692401	0.607705	ENSGALT00000002220	-0.385822	0.918389	ENSGALT00000002220	0.306579	0.888661	ENSGALT00000002220	-0.0361262	0.999946	ENSGALT00000002220	-0.82302	0.753682	ENSGALT00000002220	-0.786894	0.938913	ENSGALT00000002220	0.00892263	0.999894	ENSGALT00000002220	0.0933768	0.999999	ENSGALT00000002220	0.0844542	0.999999	ENSGALT00000002220	-0.491851	1	ENSGALT00000002220	0.384033
ENSGALT00000002223	0.75001	0.56672	ENSGALT00000002223	-0.0981436	0.989076	ENSGALT00000002223	-0.848153	0.456009	ENSGALT00000002223	-0.00622342	1	ENSGALT00000002223	-0.364953	0.987671	ENSGALT00000002223	-0.35873	1	ENSGALT00000002223	0.554936	0.419739	ENSGALT00000002223	-0.496015	0.72883	ENSGALT00000002223	-1.05095	0.172922	ENSGALT00000002223	-0.0620372	0.999946	ENSGALT00000002223	-0.201956	0.931149	ENSGALT00000002223	-0.139918	0.999999	ENSGALT00000002223	-0.301905	0.745226	ENSGALT00000002223	-0.184025	0.894743	ENSGALT00000002223	0.11788	0.999999	ENSGALT00000002223	0.111567	1	ENSGALT00000002223	-0.222442
ENSGALT00000002226	-0.210785	0.95076	ENSGALT00000002226	1.84105	0.0360119	ENSGALT00000002226	2.05183	0.0106049	ENSGALT00000002226	0.0995519	1	ENSGALT00000002226	0.874457	0.853782	ENSGALT00000002226	0.774905	0.933163	ENSGALT00000002226	-1.20787	0.129703	ENSGALT00000002226	-0.396776	0.867667	ENSGALT00000002226	0.811096	0.421513	ENSGALT00000002226	0.430702	0.910867	ENSGALT00000002226	2.44977	0.00372727	ENSGALT00000002226	2.01906	0.0233249	ENSGALT00000002226	-0.922192	0.347603	ENSGALT00000002226	-0.611995	0.61599	ENSGALT00000002226	0.310197	0.984782	ENSGALT00000002226	-0.0760922	1	ENSGALT00000002226	0.194043
ENSGALT00000002230	0.258513	0.943332	ENSGALT00000002230	-1.11257	0.46779	ENSGALT00000002230	-1.37108	0.343021	ENSGALT00000002230	0.465213	1	ENSGALT00000002230	-0.0659815	0.999942	ENSGALT00000002230	-0.531194	1	ENSGALT00000002230	-0.366236	0.752653	ENSGALT00000002230	-0.898871	0.596874	ENSGALT00000002230	-0.532636	0.680613	ENSGALT00000002230	-0.0600741	0.999946	ENSGALT00000002230	-0.274724	0.935411	ENSGALT00000002230	-0.21465	0.999999	ENSGALT00000002230	0.252179	0.87448	ENSGALT00000002230	-0.430748	0.778672	ENSGALT00000002230	-0.682928	0.866522	ENSGALT00000002230	0.0193893	1	ENSGALT00000002230	-0.24556
ENSGALT00000002235	0.369167	0.785642	ENSGALT00000002235	-0.0991549	0.982997	ENSGALT00000002235	-0.468321	0.718408	ENSGALT00000002235	0.167226	1	ENSGALT00000002235	-0.0409503	0.999942	ENSGALT00000002235	-0.208176	1	ENSGALT00000002235	0.664783	0.227491	ENSGALT00000002235	0.209262	0.904794	ENSGALT00000002235	-0.455521	0.528754	ENSGALT00000002235	0.0465177	0.999946	ENSGALT00000002235	-0.133954	0.957515	ENSGALT00000002235	-0.180471	0.995074	ENSGALT00000002235	-0.745858	0.195476	ENSGALT00000002235	-0.71849	0.239372	ENSGALT00000002235	0.0273674	0.999999	ENSGALT00000002235	0.0436365	1	ENSGALT00000002235	-0.156799
ENSGALT00000002236	0.023397	0.999953	ENSGALT00000002236	0.135815	0.927574	ENSGALT00000002236	0.112418	0.951067	ENSGALT00000002236	-0.189367	1	ENSGALT00000002236	-0.138602	0.999942	ENSGALT00000002236	0.0507654	1	ENSGALT00000002236	-0.476673	0.187739	ENSGALT00000002236	-0.338971	0.639432	ENSGALT00000002236	0.137702	0.823294	ENSGALT00000002236	-0.199941	0.903028	ENSGALT00000002236	-0.185523	0.844982	ENSGALT00000002236	0.0144185	0.999999	ENSGALT00000002236	-0.153895	0.780448	ENSGALT00000002236	-0.0542434	0.969556	ENSGALT00000002236	0.0996511	0.997232	ENSGALT00000002236	-0.102191	1	ENSGALT00000002236	-0.0239212
ENSGALT00000002238	-0.0106587	0.999953	ENSGALT00000002238	0.308024	0.725744	ENSGALT00000002238	0.318683	0.728532	ENSGALT00000002238	-0.0602131	1	ENSGALT00000002238	0.19344	0.995675	ENSGALT00000002238	0.253653	1	ENSGALT00000002238	-0.311405	0.459586	ENSGALT00000002238	-0.138923	0.913292	ENSGALT00000002238	0.172482	0.778217	ENSGALT00000002238	0.164446	0.942199	ENSGALT00000002238	0.0253312	0.999999	ENSGALT00000002238	-0.139115	0.987297	ENSGALT00000002238	0.0406496	0.98324	ENSGALT00000002238	0.242407	0.677425	ENSGALT00000002238	0.201758	0.955561	ENSGALT00000002238	-0.253692	1	ENSGALT00000002238	0.018684
ENSGALT00000002243	0.60577	0.790746	ENSGALT00000002243	0.300224	0.938717	ENSGALT00000002243	-0.305546	0.942977	ENSGALT00000002243	0.190922	1	ENSGALT00000002243	0.413148	0.999044	ENSGALT00000002243	0.222226	1	ENSGALT00000002243	-0.75435	0.453694	ENSGALT00000002243	-0.478433	0.845215	ENSGALT00000002243	0.275917	0.875794	ENSGALT00000002243	-0.254276	0.985457	ENSGALT00000002243	-0.113851	0.999999	ENSGALT00000002243	0.140425	0.999999	ENSGALT00000002243	1.48098	0.11252	ENSGALT00000002243	1.44443	0.119467	ENSGALT00000002243	-0.0365504	0.999999	ENSGALT00000002243	-0.445904	1	ENSGALT00000002243	-0.0202823
ENSGALT00000002244	-0.725587	0.66045	ENSGALT00000002244	1.46079	0.103679	ENSGALT00000002244	2.18637	0.00167061	ENSGALT00000002244	-0.393042	1	ENSGALT00000002244	0.509157	0.978928	ENSGALT00000002244	0.902199	0.82624	ENSGALT00000002244	-1.48262	0.032101	ENSGALT00000002244	-0.53716	0.764259	ENSGALT00000002244	0.945463	0.294325	ENSGALT00000002244	-1.07265	0.565949	ENSGALT00000002244	1.72123	0.0520079	ENSGALT00000002244	2.79387	2.73794e-05	ENSGALT00000002244	-0.612025	0.504521	ENSGALT00000002244	0.437362	0.713924	ENSGALT00000002244	1.04939	0.416073	ENSGALT00000002244	-0.317548	1	ENSGALT00000002244	-0.114475
ENSGALT00000002248	-0.709897	0.541065	ENSGALT00000002248	0.0364749	0.999953	ENSGALT00000002248	0.746372	0.465702	ENSGALT00000002248	-0.0895058	1	ENSGALT00000002248	0.118488	0.999942	ENSGALT00000002248	0.207993	1	ENSGALT00000002248	-1.08767	0.0434499	ENSGALT00000002248	-0.5921	0.574219	ENSGALT00000002248	0.495574	0.506553	ENSGALT00000002248	-0.0744991	0.999946	ENSGALT00000002248	-0.124728	0.97033	ENSGALT00000002248	-0.0502293	0.999999	ENSGALT00000002248	0.537569	0.423979	ENSGALT00000002248	0.511296	0.495826	ENSGALT00000002248	-0.0262736	0.999999	ENSGALT00000002248	-0.537841	1	ENSGALT00000002248	-0.534937
ENSGALT00000002254	-0.0607463	0.999953	ENSGALT00000002254	2.38204	0.261721	ENSGALT00000002254	2.44279	0.275643	ENSGALT00000002254	-2.35992	0.632449	ENSGALT00000002254	0.960471	0.984546	ENSGALT00000002254	3.3204	0.156833	ENSGALT00000002254	-1.07028	0.518975	ENSGALT00000002254	1.95728	0.444099	ENSGALT00000002254	3.02755	0.112594	ENSGALT00000002254	0.774794	0.918764	ENSGALT00000002254	3.00495	0.167793	ENSGALT00000002254	2.23015	0.507102	ENSGALT00000002254	-3.37402	0.0171441	ENSGALT00000002254	1.6046	0.397024	ENSGALT00000002254	4.97862	0.000210807	ENSGALT00000002254	-2.79119	0.42947	ENSGALT00000002254	1.09432
ENSGALT00000002258	-0.0727928	0.978701	ENSGALT00000002258	0.0240253	0.999953	ENSGALT00000002258	0.0968181	0.979161	ENSGALT00000002258	0.133039	1	ENSGALT00000002258	-0.0742246	0.999942	ENSGALT00000002258	-0.207263	1	ENSGALT00000002258	0.124126	0.846087	ENSGALT00000002258	0.238764	0.840844	ENSGALT00000002258	0.114638	0.89622	ENSGALT00000002258	-0.186277	0.942199	ENSGALT00000002258	0.182536	0.892331	ENSGALT00000002258	0.368812	0.884978	ENSGALT00000002258	-0.0835329	0.933926	ENSGALT00000002258	-0.036102	0.999999	ENSGALT00000002258	0.0474309	0.999999	ENSGALT00000002258	0.200202	1	ENSGALT00000002258	0.231272
ENSGALT00000002261	0.424392	0.874381	ENSGALT00000002261	0.40893	0.895856	ENSGALT00000002261	-0.015462	1	ENSGALT00000002261	-1.28967	0.749671	ENSGALT00000002261	-0.558396	0.984726	ENSGALT00000002261	0.731278	0.980924	ENSGALT00000002261	1.48519	0.0966068	ENSGALT00000002261	1.01809	0.54183	ENSGALT00000002261	-0.467104	0.741346	ENSGALT00000002261	0.143481	0.999946	ENSGALT00000002261	0.411286	0.876538	ENSGALT00000002261	0.267805	0.999655	ENSGALT00000002261	-1.23462	0.206533	ENSGALT00000002261	-0.408502	0.800988	ENSGALT00000002261	0.826115	0.789766	ENSGALT00000002261	0.192487	1	ENSGALT00000002261	-0.00317439
ENSGALT00000002265	0.616897	0.599176	ENSGALT00000002265	0.663	0.523563	ENSGALT00000002265	0.0461032	1	ENSGALT00000002265	-0.295013	1	ENSGALT00000002265	0.365146	0.984546	ENSGALT00000002265	0.660159	0.869386	ENSGALT00000002265	-0.857864	0.126209	ENSGALT00000002265	-0.153347	0.952497	ENSGALT00000002265	0.704517	0.321713	ENSGALT00000002265	0.454301	0.814103	ENSGALT00000002265	0.277278	0.854828	ENSGALT00000002265	-0.177024	0.998553	ENSGALT00000002265	0.86839	0.143221	ENSGALT00000002265	0.7821	0.218351	ENSGALT00000002265	-0.08629	0.999999	ENSGALT00000002265	0.258875	1	ENSGALT00000002265	0.45158
ENSGALT00000002280	0.628161	0.609039	ENSGALT00000002280	0.0912993	0.989076	ENSGALT00000002280	-0.536861	0.697154	ENSGALT00000002280	-0.240026	1	ENSGALT00000002280	-0.376845	0.984546	ENSGALT00000002280	-0.136819	1	ENSGALT00000002280	0.787734	0.183377	ENSGALT00000002280	-0.253788	0.890924	ENSGALT00000002280	-1.04152	0.151817	ENSGALT00000002280	-0.0203362	0.999946	ENSGALT00000002280	-0.570771	0.622983	ENSGALT00000002280	-0.550435	0.843513	ENSGALT00000002280	-0.463208	0.524702	ENSGALT00000002280	-0.0323781	0.999999	ENSGALT00000002280	0.43083	0.887159	ENSGALT00000002280	0.116189	1	ENSGALT00000002280	-0.124096
ENSGALT00000002281	-0.551061	0.533555	ENSGALT00000002281	-0.142226	0.941548	ENSGALT00000002281	0.408835	0.685186	ENSGALT00000002281	0.00940821	1	ENSGALT00000002281	0.117077	0.999942	ENSGALT00000002281	0.107669	1	ENSGALT00000002281	-0.79288	0.0584929	ENSGALT00000002281	-0.403713	0.643555	ENSGALT00000002281	0.389167	0.501525	ENSGALT00000002281	-0.148708	0.971443	ENSGALT00000002281	0.228726	0.842992	ENSGALT00000002281	0.377433	0.881796	ENSGALT00000002281	-0.0703633	0.951547	ENSGALT00000002281	-0.0427379	0.993473	ENSGALT00000002281	0.0276254	0.999999	ENSGALT00000002281	-0.297714	1	ENSGALT00000002281	-0.0104782
ENSGALT00000002312	-0.405252	0.683929	ENSGALT00000002312	-0.338658	0.758407	ENSGALT00000002312	0.0665936	0.996352	ENSGALT00000002312	-0.32496	1	ENSGALT00000002312	-0.280652	0.984546	ENSGALT00000002312	0.0443079	1	ENSGALT00000002312	-0.580729	0.205365	ENSGALT00000002312	-0.484507	0.560093	ENSGALT00000002312	0.0962212	0.924879	ENSGALT00000002312	0.257101	0.900796	ENSGALT00000002312	0.0676306	0.995169	ENSGALT00000002312	-0.189471	0.980825	ENSGALT00000002312	-0.372614	0.506085	ENSGALT00000002312	-0.351187	0.5823	ENSGALT00000002312	0.021427	0.999999	ENSGALT00000002312	0.0916827	1	ENSGALT00000002312	-0.181224
ENSGALT00000002314	2.25511	0.376246	ENSGALT00000002314	0.717049	0.856799	ENSGALT00000002314	-1.53806	0.651374	ENSGALT00000002314	-1.19017	1	ENSGALT00000002314	-1.24521	0.93153	ENSGALT00000002314	-0.0550444	1	ENSGALT00000002314	0.458657	0.791432	ENSGALT00000002314	-0.557646	0.878956	ENSGALT00000002314	-1.0163	0.546085	ENSGALT00000002314	-0.164933	0.999946	ENSGALT00000002314	-1.54982	0.533603	ENSGALT00000002314	-1.38489	0.782999	ENSGALT00000002314	0.432128	0.823331	ENSGALT00000002314	0.229944	0.951462	ENSGALT00000002314	-0.202184	0.999999	ENSGALT00000002314	0.245697	1	ENSGALT00000002314	0.271392
ENSGALT00000002321	0.681598	0.663218	ENSGALT00000002321	0.219228	0.950056	ENSGALT00000002321	-0.46237	0.826487	ENSGALT00000002321	0.897116	0.816203	ENSGALT00000002321	0.330927	0.99893	ENSGALT00000002321	-0.566189	0.98166	ENSGALT00000002321	-0.617169	0.428554	ENSGALT00000002321	-0.755202	0.560416	ENSGALT00000002321	-0.138034	0.937855	ENSGALT00000002321	0.788246	0.689101	ENSGALT00000002321	0.809598	0.536432	ENSGALT00000002321	0.0213522	0.999999	ENSGALT00000002321	0.732356	0.378951	ENSGALT00000002321	0.238578	0.869848	ENSGALT00000002321	-0.493778	0.903659	ENSGALT00000002321	-0.60463	1	ENSGALT00000002321	-0.0157791
ENSGALT00000002328	0.546309	0.827297	ENSGALT00000002328	0.710748	0.760838	ENSGALT00000002328	0.164439	0.994049	ENSGALT00000002328	0.0268379	1	ENSGALT00000002328	0.256296	0.999942	ENSGALT00000002328	0.229459	1	ENSGALT00000002328	-0.760546	0.456679	ENSGALT00000002328	0.00993019	0.999914	ENSGALT00000002328	0.770476	0.559627	ENSGALT00000002328	-0.49245	0.903446	ENSGALT00000002328	-0.588773	0.787732	ENSGALT00000002328	-0.0963231	0.999999	ENSGALT00000002328	0.578372	0.625472	ENSGALT00000002328	0.87032	0.464892	ENSGALT00000002328	0.291947	0.991068	ENSGALT00000002328	-0.13378	1	ENSGALT00000002328	-0.0529019
ENSGALT00000002330	0.0659069	0.999953	ENSGALT00000002330	-0.286531	0.941967	ENSGALT00000002330	-0.352437	0.927937	ENSGALT00000002330	-0.876372	0.99492	ENSGALT00000002330	-0.749552	0.949366	ENSGALT00000002330	0.126821	1	ENSGALT00000002330	-0.485166	0.70608	ENSGALT00000002330	0.147045	0.984175	ENSGALT00000002330	0.632211	0.650532	ENSGALT00000002330	-0.33209	0.968965	ENSGALT00000002330	-0.107423	0.999999	ENSGALT00000002330	0.224667	0.999999	ENSGALT00000002330	-0.106913	0.98224	ENSGALT00000002330	-0.431644	0.788408	ENSGALT00000002330	-0.32473	0.989194	ENSGALT00000002330	1.17814	0.886979	ENSGALT00000002330	1.05097
ENSGALT00000002331	-0.0443823	0.999953	ENSGALT00000002331	-0.429008	0.938717	ENSGALT00000002331	-0.384626	0.957718	ENSGALT00000002331	-0.791471	1	ENSGALT00000002331	-0.553506	0.999942	ENSGALT00000002331	0.237965	1	ENSGALT00000002331	-1.53154	0.282093	ENSGALT00000002331	-0.557797	0.884324	ENSGALT00000002331	0.973746	0.606351	ENSGALT00000002331	1.58875	0.699906	ENSGALT00000002331	1.20475	0.645282	ENSGALT00000002331	-0.384002	0.999999	ENSGALT00000002331	-0.12342	0.999042	ENSGALT00000002331	-1.26746	0.537917	ENSGALT00000002331	-1.14404	0.879209	ENSGALT00000002331	-1.21967	1	ENSGALT00000002331	0.97674
ENSGALT00000002335	1.49565	0.614435	ENSGALT00000002335	1.86385	0.539639	ENSGALT00000002335	0.368204	0.980715	ENSGALT00000002335	0.518803	1	ENSGALT00000002335	-0.266292	0.999942	ENSGALT00000002335	-0.785095	1	ENSGALT00000002335	0.703715	0.674826	ENSGALT00000002335	0.600474	0.897661	ENSGALT00000002335	-0.103241	1	ENSGALT00000002335	0.627299	0.922309	ENSGALT00000002335	0.360721	0.967557	ENSGALT00000002335	-0.266578	0.999999	ENSGALT00000002335	1.9594	0.15563	ENSGALT00000002335	1.69066	0.373101	ENSGALT00000002335	-0.268734	0.999999	ENSGALT00000002335	0.0967334	1	ENSGALT00000002335	-0.62151
ENSGALT00000002337	0.174903	0.882881	ENSGALT00000002337	-0.0550522	0.991781	ENSGALT00000002337	-0.229955	0.853512	ENSGALT00000002337	-0.371497	0.965757	ENSGALT00000002337	0.0748611	0.999942	ENSGALT00000002337	0.446358	0.869619	ENSGALT00000002337	0.11323	0.849881	ENSGALT00000002337	-0.263981	0.78248	ENSGALT00000002337	-0.377211	0.46696	ENSGALT00000002337	0.128251	0.976814	ENSGALT00000002337	-0.313194	0.714792	ENSGALT00000002337	-0.441445	0.757196	ENSGALT00000002337	-0.101541	0.88982	ENSGALT00000002337	0.0127041	0.999999	ENSGALT00000002337	0.114245	0.994763	ENSGALT00000002337	0.0728858	1	ENSGALT00000002337	-0.0335024
ENSGALT00000002340	0.0794369	0.999953	ENSGALT00000002340	0.492967	0.933094	ENSGALT00000002340	0.41353	0.958252	ENSGALT00000002340	-0.426768	1	ENSGALT00000002340	-0.289782	0.999942	ENSGALT00000002340	0.136986	1	ENSGALT00000002340	-0.948446	0.619025	ENSGALT00000002340	-0.248451	0.983073	ENSGALT00000002340	0.699996	0.78399	ENSGALT00000002340	-0.0505444	0.999946	ENSGALT00000002340	-0.769267	0.845594	ENSGALT00000002340	-0.718722	0.967099	ENSGALT00000002340	0.474911	0.862067	ENSGALT00000002340	0.261705	0.958587	ENSGALT00000002340	-0.213207	0.999999	ENSGALT00000002340	-0.427552	1	ENSGALT00000002340	0.100632
ENSGALT00000002342	0.184389	0.932677	ENSGALT00000002342	0.284511	0.880369	ENSGALT00000002342	0.100122	0.994515	ENSGALT00000002342	-0.31796	1	ENSGALT00000002342	0.0395778	0.999942	ENSGALT00000002342	0.357538	1	ENSGALT00000002342	-1.62644	0.00223543	ENSGALT00000002342	-0.694419	0.505677	ENSGALT00000002342	0.932018	0.20757	ENSGALT00000002342	0.548629	0.767579	ENSGALT00000002342	0.221144	0.907347	ENSGALT00000002342	-0.327485	0.959073	ENSGALT00000002342	0.732921	0.269737	ENSGALT00000002342	0.248603	0.820883	ENSGALT00000002342	-0.484318	0.844634	ENSGALT00000002342	-0.0607773	1	ENSGALT00000002342	0.137256
ENSGALT00000002349	1.30366	0.478203	ENSGALT00000002349	-0.0367001	0.999953	ENSGALT00000002349	-1.34036	0.401893	ENSGALT00000002349	-0.163243	1	ENSGALT00000002349	0.00819716	0.999942	ENSGALT00000002349	0.17144	1	ENSGALT00000002349	0.344697	0.790787	ENSGALT00000002349	-0.551962	0.827951	ENSGALT00000002349	-0.896658	0.459996	ENSGALT00000002349	0.470083	0.913197	ENSGALT00000002349	-0.25204	0.948087	ENSGALT00000002349	-0.722123	0.911585	ENSGALT00000002349	0.423991	0.761478	ENSGALT00000002349	-0.30661	0.876386	ENSGALT00000002349	-0.730601	0.863157	ENSGALT00000002349	-0.125936	1	ENSGALT00000002349	0.139232
ENSGALT00000002350	0.0416483	0.999953	ENSGALT00000002350	-0.139736	0.975756	ENSGALT00000002350	-0.181384	0.962553	ENSGALT00000002350	0.380949	1	ENSGALT00000002350	-0.0530656	0.999942	ENSGALT00000002350	-0.434015	1	ENSGALT00000002350	1.13916	0.0769886	ENSGALT00000002350	-0.00766187	0.999914	ENSGALT00000002350	-1.14682	0.161624	ENSGALT00000002350	0.017087	0.999946	ENSGALT00000002350	0.201486	0.937478	ENSGALT00000002350	0.184399	0.999999	ENSGALT00000002350	-1.1301	0.0943171	ENSGALT00000002350	-1.26422	0.046803	ENSGALT00000002350	-0.134117	0.999999	ENSGALT00000002350	0.164015	1	ENSGALT00000002350	-0.519228
ENSGALT00000002354	0.0248012	0.999953	ENSGALT00000002354	0.0915268	0.968058	ENSGALT00000002354	0.0667255	0.994022	ENSGALT00000002354	-0.109757	1	ENSGALT00000002354	0.0307598	0.999942	ENSGALT00000002354	0.140517	1	ENSGALT00000002354	-0.18904	0.691651	ENSGALT00000002354	-0.0771618	0.974065	ENSGALT00000002354	0.111878	0.877819	ENSGALT00000002354	-0.146028	0.956319	ENSGALT00000002354	0.0390116	0.999999	ENSGALT00000002354	0.185039	0.969538	ENSGALT00000002354	-0.17006	0.768272	ENSGALT00000002354	-0.119571	0.882997	ENSGALT00000002354	0.0504891	0.999999	ENSGALT00000002354	0.260386	1	ENSGALT00000002354	0.0654104
ENSGALT00000002368	-0.468735	0.861016	ENSGALT00000002368	1.87246	0.0839853	ENSGALT00000002368	2.3412	0.0125292	ENSGALT00000002368	-0.450248	1	ENSGALT00000002368	0.772383	0.947256	ENSGALT00000002368	1.22263	0.762645	ENSGALT00000002368	-0.564427	0.605049	ENSGALT00000002368	0.0488222	0.999914	ENSGALT00000002368	0.613249	0.629905	ENSGALT00000002368	-0.442373	0.924858	ENSGALT00000002368	1.79966	0.148079	ENSGALT00000002368	2.24203	0.0331085	ENSGALT00000002368	-1.28317	0.205568	ENSGALT00000002368	-0.398384	0.816518	ENSGALT00000002368	0.884789	0.76259	ENSGALT00000002368	-0.393726	1	ENSGALT00000002368	-0.0741144
ENSGALT00000002370	0.421071	0.943657	ENSGALT00000002370	0.647952	0.900308	ENSGALT00000002370	0.226881	0.99545	ENSGALT00000002370	-0.47188	1	ENSGALT00000002370	-0.697832	0.999942	ENSGALT00000002370	-0.225952	1	ENSGALT00000002370	-0.105893	0.990869	ENSGALT00000002370	2.10576	0.445926	ENSGALT00000002370	2.21166	0.18342	ENSGALT00000002370	-0.8721	0.929217	ENSGALT00000002370	0.224351	0.999999	ENSGALT00000002370	1.09645	0.923952	ENSGALT00000002370	-1.36575	0.531491	ENSGALT00000002370	-1.66031	0.469284	ENSGALT00000002370	-0.294554	0.999999	ENSGALT00000002370	-2.36712	0.632637	ENSGALT00000002370	1.19491
ENSGALT00000002374	-0.0626717	0.978299	ENSGALT00000002374	0.266106	0.78187	ENSGALT00000002374	0.328778	0.710759	ENSGALT00000002374	-0.119481	1	ENSGALT00000002374	0.138931	0.999942	ENSGALT00000002374	0.258413	0.995785	ENSGALT00000002374	-1.14301	0.000546624	ENSGALT00000002374	-0.812115	0.11253	ENSGALT00000002374	0.330894	0.506467	ENSGALT00000002374	-0.200159	0.907199	ENSGALT00000002374	0.0236682	0.999999	ENSGALT00000002374	0.223827	0.947647	ENSGALT00000002374	-0.0154887	0.999894	ENSGALT00000002374	0.0771721	0.939935	ENSGALT00000002374	0.0926608	0.998304	ENSGALT00000002374	-0.136624	1	ENSGALT00000002374	-0.240526
ENSGALT00000002375	1.30379	0.403863	ENSGALT00000002375	-0.00849646	0.999953	ENSGALT00000002375	-1.31229	0.314042	ENSGALT00000002375	-0.690118	1	ENSGALT00000002375	-0.809207	0.899476	ENSGALT00000002375	-0.119089	1	ENSGALT00000002375	1.42985	0.0732156	ENSGALT00000002375	-0.170858	0.972572	ENSGALT00000002375	-1.60071	0.127893	ENSGALT00000002375	1.12827	0.621831	ENSGALT00000002375	0.233791	0.945641	ENSGALT00000002375	-0.894478	0.782842	ENSGALT00000002375	-1.21664	0.166401	ENSGALT00000002375	-0.771467	0.480513	ENSGALT00000002375	0.445178	0.955561	ENSGALT00000002375	-0.212457	1	ENSGALT00000002375	-0.569032
ENSGALT00000002384	-0.0767886	0.987294	ENSGALT00000002384	0.155096	0.957041	ENSGALT00000002384	0.231884	0.912019	ENSGALT00000002384	0.138619	1	ENSGALT00000002384	-0.370461	0.978928	ENSGALT00000002384	-0.50908	0.944322	ENSGALT00000002384	-1.0243	0.0453474	ENSGALT00000002384	-0.390924	0.764259	ENSGALT00000002384	0.633371	0.348137	ENSGALT00000002384	-0.890196	0.513688	ENSGALT00000002384	-0.526161	0.623822	ENSGALT00000002384	0.364035	0.936585	ENSGALT00000002384	0.80404	0.160249	ENSGALT00000002384	0.393992	0.616094	ENSGALT00000002384	-0.410048	0.876818	ENSGALT00000002384	0.393085	1	ENSGALT00000002384	0.0722486
ENSGALT00000002385	-0.165559	0.970042	ENSGALT00000002385	0.548298	0.817849	ENSGALT00000002385	0.713857	0.722391	ENSGALT00000002385	-0.407708	1	ENSGALT00000002385	-0.0649367	0.999942	ENSGALT00000002385	0.342771	1	ENSGALT00000002385	-2.31859	0.00249247	ENSGALT00000002385	-1.57637	0.216891	ENSGALT00000002385	0.742222	0.505053	ENSGALT00000002385	1.04677	0.650493	ENSGALT00000002385	1.65994	0.136732	ENSGALT00000002385	0.613171	0.920346	ENSGALT00000002385	-0.167364	0.931607	ENSGALT00000002385	-0.468668	0.740884	ENSGALT00000002385	-0.301304	0.987211	ENSGALT00000002385	-0.35897	1	ENSGALT00000002385	-0.0951123
ENSGALT00000002387	0.337167	0.935027	ENSGALT00000002387	2.25866	0.0744834	ENSGALT00000002387	1.92149	0.203084	ENSGALT00000002387	-1.55082	0.720963	ENSGALT00000002387	0.932724	0.935951	ENSGALT00000002387	2.48355	0.139974	ENSGALT00000002387	-0.859502	0.469172	ENSGALT00000002387	0.693342	0.807066	ENSGALT00000002387	1.55284	0.232383	ENSGALT00000002387	0.309289	0.986231	ENSGALT00000002387	2.50988	0.054431	ENSGALT00000002387	2.20059	0.158277	ENSGALT00000002387	-1.98082	0.0688695	ENSGALT00000002387	0.809697	0.605305	ENSGALT00000002387	2.79052	0.00842591	ENSGALT00000002387	-1.30404	0.866013	ENSGALT00000002387	0.533904
ENSGALT00000002396	-0.0663274	0.992999	ENSGALT00000002396	0.265626	0.883952	ENSGALT00000002396	0.331954	0.84684	ENSGALT00000002396	0.080049	1	ENSGALT00000002396	0.346419	0.984546	ENSGALT00000002396	0.26637	1	ENSGALT00000002396	-0.36909	0.561039	ENSGALT00000002396	0.108427	0.974936	ENSGALT00000002396	0.477517	0.517196	ENSGALT00000002396	-0.624447	0.681696	ENSGALT00000002396	0.0404316	0.999999	ENSGALT00000002396	0.664879	0.714501	ENSGALT00000002396	0.6742	0.266682	ENSGALT00000002396	0.861844	0.139428	ENSGALT00000002396	0.187643	0.989275	ENSGALT00000002396	0.450477	1	ENSGALT00000002396	0.131031
ENSGALT00000002404	-0.184449	0.979445	ENSGALT00000002404	0.935541	0.697396	ENSGALT00000002404	1.11999	0.652059	ENSGALT00000002404	-0.841211	1	ENSGALT00000002404	0.464546	0.999942	ENSGALT00000002404	1.30576	0.855108	ENSGALT00000002404	-0.0567995	1	ENSGALT00000002404	1.52009	0.402879	ENSGALT00000002404	1.57688	0.243746	ENSGALT00000002404	0.629304	0.903095	ENSGALT00000002404	1.46868	0.443429	ENSGALT00000002404	0.83938	0.916766	ENSGALT00000002404	-2.96124	0.00383559	ENSGALT00000002404	-1.44786	0.252283	ENSGALT00000002404	1.51338	0.456208	ENSGALT00000002404	-1.10561	0.973889	ENSGALT00000002404	-0.336259
ENSGALT00000002409	-0.099875	0.994951	ENSGALT00000002409	0.505902	0.849945	ENSGALT00000002409	0.605777	0.816189	ENSGALT00000002409	-0.241128	1	ENSGALT00000002409	0.0888325	0.999942	ENSGALT00000002409	0.329961	1	ENSGALT00000002409	-0.747772	0.482676	ENSGALT00000002409	0.168617	0.979132	ENSGALT00000002409	0.916389	0.424712	ENSGALT00000002409	0.0135946	0.999946	ENSGALT00000002409	-0.128658	0.999882	ENSGALT00000002409	-0.142253	0.999999	ENSGALT00000002409	-0.30704	0.864255	ENSGALT00000002409	-0.742934	0.603483	ENSGALT00000002409	-0.435895	0.968495	ENSGALT00000002409	0.785535	1	ENSGALT00000002409	0.655093
ENSGALT00000002410	-0.0681933	0.994728	ENSGALT00000002410	0.604232	0.646395	ENSGALT00000002410	0.672425	0.628229	ENSGALT00000002410	-0.0276777	1	ENSGALT00000002410	0.134835	0.999942	ENSGALT00000002410	0.162513	1	ENSGALT00000002410	-1.52888	0.00721221	ENSGALT00000002410	-0.76513	0.494474	ENSGALT00000002410	0.763752	0.337214	ENSGALT00000002410	0.427265	0.859312	ENSGALT00000002410	-0.0499707	0.999999	ENSGALT00000002410	-0.477236	0.917711	ENSGALT00000002410	0.848239	0.216298	ENSGALT00000002410	0.805952	0.269942	ENSGALT00000002410	-0.0422863	0.999999	ENSGALT00000002410	-0.322267	1	ENSGALT00000002410	0.0889487
ENSGALT00000002421	0.102936	0.994495	ENSGALT00000002421	-0.443086	0.877689	ENSGALT00000002421	-0.546022	0.846945	ENSGALT00000002421	0.0149687	1	ENSGALT00000002421	0.778248	0.95066	ENSGALT00000002421	0.763279	0.977311	ENSGALT00000002421	1.58482	0.108065	ENSGALT00000002421	0.496865	0.8508	ENSGALT00000002421	-1.08796	0.36312	ENSGALT00000002421	0.856256	0.787996	ENSGALT00000002421	0.85825	0.653108	ENSGALT00000002421	0.00199384	0.999999	ENSGALT00000002421	-0.53848	0.676036	ENSGALT00000002421	-0.668873	0.606804	ENSGALT00000002421	-0.130393	0.999999	ENSGALT00000002421	-0.371067	1	ENSGALT00000002421	-0.750955
ENSGALT00000002422	-0.0815316	0.983262	ENSGALT00000002422	-0.280244	0.853852	ENSGALT00000002422	-0.198713	0.928205	ENSGALT00000002422	-0.360105	1	ENSGALT00000002422	-0.383718	0.971306	ENSGALT00000002422	-0.0236132	1	ENSGALT00000002422	0.224094	0.740103	ENSGALT00000002422	-0.293017	0.834216	ENSGALT00000002422	-0.517111	0.436403	ENSGALT00000002422	0.0810858	0.999946	ENSGALT00000002422	0.0278476	0.999999	ENSGALT00000002422	-0.0532383	0.999999	ENSGALT00000002422	-0.975856	0.0566951	ENSGALT00000002422	-0.926643	0.0697504	ENSGALT00000002422	0.0492135	0.999999	ENSGALT00000002422	0.045299	1	ENSGALT00000002422	-0.170026
ENSGALT00000002423	0.159392	0.93624	ENSGALT00000002423	0.569528	0.553162	ENSGALT00000002423	0.410136	0.753627	ENSGALT00000002423	-0.121067	1	ENSGALT00000002423	0.505244	0.899186	ENSGALT00000002423	0.626311	0.82624	ENSGALT00000002423	-1.42347	0.00179453	ENSGALT00000002423	-0.709652	0.392333	ENSGALT00000002423	0.713814	0.255594	ENSGALT00000002423	1.26858	0.237282	ENSGALT00000002423	0.892888	0.222211	ENSGALT00000002423	-0.37569	0.923952	ENSGALT00000002423	0.250147	0.74128	ENSGALT00000002423	0.241393	0.788408	ENSGALT00000002423	-0.00875484	0.999999	ENSGALT00000002423	-0.0441283	1	ENSGALT00000002423	0.217738
ENSGALT00000002426	0.967449	0.403863	ENSGALT00000002426	-0.0538844	0.999953	ENSGALT00000002426	-1.02133	0.275869	ENSGALT00000002426	0.245126	1	ENSGALT00000002426	0.0510455	0.999942	ENSGALT00000002426	-0.194081	1	ENSGALT00000002426	0.868962	0.155416	ENSGALT00000002426	-0.218187	0.915837	ENSGALT00000002426	-1.08715	0.151817	ENSGALT00000002426	0.76572	0.645269	ENSGALT00000002426	0.678554	0.559537	ENSGALT00000002426	-0.0871665	0.999999	ENSGALT00000002426	-0.243945	0.799762	ENSGALT00000002426	-0.0370057	0.999999	ENSGALT00000002426	0.206939	0.989275	ENSGALT00000002426	0.295865	1	ENSGALT00000002426	-0.224786
ENSGALT00000002440	1.03885	0.59845	ENSGALT00000002440	3.44445	8.33812e-05	ENSGALT00000002440	2.40559	0.0178467	ENSGALT00000002440	-0.396794	1	ENSGALT00000002440	1.59759	0.617799	ENSGALT00000002440	1.99439	0.245923	ENSGALT00000002440	0.159752	0.930416	ENSGALT00000002440	0.712533	0.750972	ENSGALT00000002440	0.552781	0.69731	ENSGALT00000002440	1.3925	0.57258	ENSGALT00000002440	4.02913	7.31307e-06	ENSGALT00000002440	2.63663	0.0124598	ENSGALT00000002440	0.68047	0.581805	ENSGALT00000002440	2.13215	0.0181718	ENSGALT00000002440	1.45168	0.344517	ENSGALT00000002440	-0.0597451	1	ENSGALT00000002440	-0.0119118
ENSGALT00000002445	0.0949974	0.983262	ENSGALT00000002445	-0.00166371	0.999953	ENSGALT00000002445	-0.0966611	0.99545	ENSGALT00000002445	-0.0463921	1	ENSGALT00000002445	0.420698	0.978928	ENSGALT00000002445	0.467091	0.983502	ENSGALT00000002445	0.313759	0.676917	ENSGALT00000002445	0.265174	0.88948	ENSGALT00000002445	-0.048585	0.994129	ENSGALT00000002445	-0.256082	0.945543	ENSGALT00000002445	-0.0398228	0.999999	ENSGALT00000002445	0.216259	0.991266	ENSGALT00000002445	-0.483338	0.519258	ENSGALT00000002445	0.652307	0.392599	ENSGALT00000002445	1.13565	0.129285	ENSGALT00000002445	-0.681403	0.902639	ENSGALT00000002445	-0.560387
ENSGALT00000002461	0.338309	0.778805	ENSGALT00000002461	0.0388208	0.999953	ENSGALT00000002461	-0.299488	0.840973	ENSGALT00000002461	-0.299691	1	ENSGALT00000002461	0.0597248	0.999942	ENSGALT00000002461	0.359416	0.990409	ENSGALT00000002461	-0.328605	0.561125	ENSGALT00000002461	-0.0618014	0.993812	ENSGALT00000002461	0.266803	0.708195	ENSGALT00000002461	0.322834	0.86827	ENSGALT00000002461	0.0839136	0.986927	ENSGALT00000002461	-0.238921	0.968609	ENSGALT00000002461	-0.326463	0.607104	ENSGALT00000002461	-0.42645	0.512315	ENSGALT00000002461	-0.0999868	0.999999	ENSGALT00000002461	-0.349558	1	ENSGALT00000002461	-0.230244
ENSGALT00000002464	-0.647483	0.630662	ENSGALT00000002464	0.103774	0.986987	ENSGALT00000002464	0.751256	0.561477	ENSGALT00000002464	-0.460294	1	ENSGALT00000002464	0.514435	0.953949	ENSGALT00000002464	0.974729	0.600849	ENSGALT00000002464	-0.330174	0.677742	ENSGALT00000002464	0.0976197	0.98804	ENSGALT00000002464	0.427794	0.635701	ENSGALT00000002464	0.453488	0.847698	ENSGALT00000002464	1.00987	0.310721	ENSGALT00000002464	0.556382	0.872265	ENSGALT00000002464	-0.769864	0.274817	ENSGALT00000002464	0.204341	0.878987	ENSGALT00000002464	0.974205	0.313367	ENSGALT00000002464	-0.539868	1	ENSGALT00000002464	-0.5876
ENSGALT00000002468	0.229299	0.924944	ENSGALT00000002468	-0.684026	0.586954	ENSGALT00000002468	-0.913326	0.386908	ENSGALT00000002468	-0.559229	1	ENSGALT00000002468	-0.549208	0.953949	ENSGALT00000002468	0.0100211	1	ENSGALT00000002468	-0.652055	0.373605	ENSGALT00000002468	-0.719344	0.565199	ENSGALT00000002468	-0.0672889	0.979215	ENSGALT00000002468	-0.127465	0.999946	ENSGALT00000002468	-0.463595	0.794872	ENSGALT00000002468	-0.33613	0.960202	ENSGALT00000002468	-0.963801	0.198659	ENSGALT00000002468	-1.73591	0.00477603	ENSGALT00000002468	-0.772111	0.565862	ENSGALT00000002468	0.712157	0.965435	ENSGALT00000002468	0.926835
ENSGALT00000002469	0.225282	0.908705	ENSGALT00000002469	-0.0267572	0.999953	ENSGALT00000002469	-0.252039	0.91361	ENSGALT00000002469	-0.199207	1	ENSGALT00000002469	-0.131166	0.999942	ENSGALT00000002469	0.0680416	1	ENSGALT00000002469	0.586839	0.357446	ENSGALT00000002469	0.0997278	0.983073	ENSGALT00000002469	-0.487111	0.541072	ENSGALT00000002469	0.851379	0.589178	ENSGALT00000002469	-0.138066	0.967108	ENSGALT00000002469	-0.989445	0.384231	ENSGALT00000002469	-0.696828	0.297535	ENSGALT00000002469	-0.430975	0.621052	ENSGALT00000002469	0.265854	0.974237	ENSGALT00000002469	-0.261522	1	ENSGALT00000002469	-0.339661
ENSGALT00000002476	0.028332	0.999953	ENSGALT00000002476	-2.62246	0.225498	ENSGALT00000002476	-2.65079	0.294608	ENSGALT00000002476	0.396365	1	ENSGALT00000002476	0.184466	0.999942	ENSGALT00000002476	-0.211898	1	ENSGALT00000002476	-1.17842	0.514196	ENSGALT00000002476	0.687499	0.889226	ENSGALT00000002476	1.86592	0.355429	ENSGALT00000002476	0.094922	0.999946	ENSGALT00000002476	-0.405038	0.954692	ENSGALT00000002476	-0.49996	0.999742	ENSGALT00000002476	0.979813	0.665276	ENSGALT00000002476	0.227548	0.971246	ENSGALT00000002476	-0.752264	0.971115	ENSGALT00000002476	-0.474985	1	ENSGALT00000002476	-1.19486
ENSGALT00000002477	1.39049	0.43363	ENSGALT00000002477	-0.0857993	0.999953	ENSGALT00000002477	-1.47629	0.318519	ENSGALT00000002477	-0.430554	1	ENSGALT00000002477	-0.309033	0.999942	ENSGALT00000002477	0.121521	1	ENSGALT00000002477	0.506303	0.656851	ENSGALT00000002477	-0.382744	0.897661	ENSGALT00000002477	-0.889047	0.459996	ENSGALT00000002477	1.66047	0.446417	ENSGALT00000002477	-0.140167	0.995148	ENSGALT00000002477	-1.80063	0.206632	ENSGALT00000002477	-0.0146446	0.999894	ENSGALT00000002477	0.181888	0.946852	ENSGALT00000002477	0.196532	0.999999	ENSGALT00000002477	0.034973	1	ENSGALT00000002477	0.267466
ENSGALT00000002480	-0.149358	0.905068	ENSGALT00000002480	0.152832	0.922228	ENSGALT00000002480	0.302189	0.764561	ENSGALT00000002480	-0.354122	0.983777	ENSGALT00000002480	0.166037	0.999942	ENSGALT00000002480	0.520159	0.75833	ENSGALT00000002480	-0.973905	0.00645173	ENSGALT00000002480	-0.38955	0.608815	ENSGALT00000002480	0.584355	0.227422	ENSGALT00000002480	0.0800032	0.999946	ENSGALT00000002480	0.149664	0.908255	ENSGALT00000002480	0.0696603	0.999999	ENSGALT00000002480	-0.0426537	0.982814	ENSGALT00000002480	0.316511	0.565881	ENSGALT00000002480	0.359165	0.791952	ENSGALT00000002480	-0.474459	0.872513	ENSGALT00000002480	-0.35043
ENSGALT00000002482	0.848836	0.918204	ENSGALT00000002482	0.452469	0.976413	ENSGALT00000002482	-0.396367	0.988322	ENSGALT00000002482	-4.42941	0.679552	ENSGALT00000002482	0.0073004	0.999942	ENSGALT00000002482	4.43671	0.6872	ENSGALT00000002482	0.708711	0.838388	ENSGALT00000002482	2.20633	0.729129	ENSGALT00000002482	1.49761	0.654455	ENSGALT00000002482	-2.38911	0.740214	ENSGALT00000002482	-3.07254	0.483205	ENSGALT00000002482	-0.683432	0.999999	ENSGALT00000002482	1.39145	0.684327	ENSGALT00000002482	-1.47749	0.652062	ENSGALT00000002482	-2.86893	0.666392	ENSGALT00000002482	0.135023	1	ENSGALT00000002482	-3.66434
ENSGALT00000002494	0.232458	0.95076	ENSGALT00000002494	0.401443	0.890944	ENSGALT00000002494	0.168985	0.988116	ENSGALT00000002494	-0.292345	1	ENSGALT00000002494	0.140519	0.999942	ENSGALT00000002494	0.432864	1	ENSGALT00000002494	-0.610895	0.564905	ENSGALT00000002494	0.117971	0.993058	ENSGALT00000002494	0.728866	0.537711	ENSGALT00000002494	-0.629933	0.871922	ENSGALT00000002494	-0.476156	0.855131	ENSGALT00000002494	0.153777	0.999999	ENSGALT00000002494	-1.40252	0.155794	ENSGALT00000002494	-0.965995	0.411886	ENSGALT00000002494	0.436522	0.967211	ENSGALT00000002494	-0.302923	1	ENSGALT00000002494	-0.150726
ENSGALT00000002495	-0.124501	0.996448	ENSGALT00000002495	0.0248247	0.999953	ENSGALT00000002495	0.149326	1	ENSGALT00000002495	-0.0697122	1	ENSGALT00000002495	-0.42398	0.999942	ENSGALT00000002495	-0.354268	1	ENSGALT00000002495	-1.40873	0.277614	ENSGALT00000002495	-0.254599	0.978556	ENSGALT00000002495	1.15413	0.525009	ENSGALT00000002495	0.540818	0.942199	ENSGALT00000002495	-0.862615	0.801235	ENSGALT00000002495	-1.40343	0.829521	ENSGALT00000002495	1.44104	0.313125	ENSGALT00000002495	-0.707496	0.743636	ENSGALT00000002495	-2.14853	0.282241	ENSGALT00000002495	0.027953	1	ENSGALT00000002495	0.0469329
ENSGALT00000002496	0.698157	0.843055	ENSGALT00000002496	0.816078	0.800392	ENSGALT00000002496	0.11792	1	ENSGALT00000002496	1.11787	0.987822	ENSGALT00000002496	0.957578	0.965054	ENSGALT00000002496	-0.16029	1	ENSGALT00000002496	1.13102	0.418825	ENSGALT00000002496	1.69933	0.395857	ENSGALT00000002496	0.568303	0.784097	ENSGALT00000002496	0.304502	0.998329	ENSGALT00000002496	0.0329131	0.999999	ENSGALT00000002496	-0.271589	0.999999	ENSGALT00000002496	-0.758305	0.6762	ENSGALT00000002496	-0.5973	0.784461	ENSGALT00000002496	0.161005	0.999999	ENSGALT00000002496	-1.39874	0.905189	ENSGALT00000002496	-0.399542
ENSGALT00000002500	-0.511966	0.532083	ENSGALT00000002500	-0.570224	0.365507	ENSGALT00000002500	-0.0582572	0.997662	ENSGALT00000002500	0.0653234	1	ENSGALT00000002500	0.165453	0.999942	ENSGALT00000002500	0.100129	1	ENSGALT00000002500	-0.887709	0.0166869	ENSGALT00000002500	-0.43251	0.566112	ENSGALT00000002500	0.4552	0.367757	ENSGALT00000002500	-0.452794	0.689781	ENSGALT00000002500	-0.185038	0.876478	ENSGALT00000002500	0.267756	0.938043	ENSGALT00000002500	-0.217497	0.705119	ENSGALT00000002500	-0.219639	0.742505	ENSGALT00000002500	-0.00214247	0.999999	ENSGALT00000002500	-0.158972	1	ENSGALT00000002500	-0.306538
ENSGALT00000002504	0.739112	0.574827	ENSGALT00000002504	0.0860249	0.993943	ENSGALT00000002504	-0.653087	0.649123	ENSGALT00000002504	0.386768	1	ENSGALT00000002504	-0.305931	0.996105	ENSGALT00000002504	-0.692699	0.891409	ENSGALT00000002504	0.746786	0.252571	ENSGALT00000002504	-0.271189	0.890962	ENSGALT00000002504	-1.01797	0.197073	ENSGALT00000002504	-0.158249	0.995399	ENSGALT00000002504	0.354612	0.822537	ENSGALT00000002504	0.512861	0.902215	ENSGALT00000002504	-0.200165	0.854906	ENSGALT00000002504	-0.00215192	0.999999	ENSGALT00000002504	0.198013	0.991949	ENSGALT00000002504	0.330553	1	ENSGALT00000002504	-0.145268
ENSGALT00000002505	0.472254	0.86502	ENSGALT00000002505	-0.0414213	0.999953	ENSGALT00000002505	-0.513675	0.871402	ENSGALT00000002505	0.0987397	1	ENSGALT00000002505	0.286534	0.999942	ENSGALT00000002505	0.187795	1	ENSGALT00000002505	-1.60156	0.0770639	ENSGALT00000002505	-0.372978	0.90497	ENSGALT00000002505	1.22858	0.297724	ENSGALT00000002505	0.584079	0.881345	ENSGALT00000002505	0.360018	0.911892	ENSGALT00000002505	-0.224061	0.999999	ENSGALT00000002505	0.974787	0.381983	ENSGALT00000002505	0.309234	0.878987	ENSGALT00000002505	-0.665553	0.900725	ENSGALT00000002505	0.387239	1	ENSGALT00000002505	0.677082
ENSGALT00000002511	-0.0100087	0.999953	ENSGALT00000002511	0.209989	0.885493	ENSGALT00000002511	0.219998	0.88622	ENSGALT00000002511	-0.27421	1	ENSGALT00000002511	-0.000198469	0.999942	ENSGALT00000002511	0.274012	1	ENSGALT00000002511	0.527587	0.251824	ENSGALT00000002511	0.173993	0.904044	ENSGALT00000002511	-0.353594	0.551882	ENSGALT00000002511	0.372106	0.798166	ENSGALT00000002511	0.605036	0.425184	ENSGALT00000002511	0.23293	0.960607	ENSGALT00000002511	-0.531359	0.287674	ENSGALT00000002511	-0.398909	0.500434	ENSGALT00000002511	0.13245	0.994068	ENSGALT00000002511	-0.128208	1	ENSGALT00000002511	-0.110555
ENSGALT00000002514	0.704879	0.651344	ENSGALT00000002514	-0.047648	0.999953	ENSGALT00000002514	-0.752527	0.63583	ENSGALT00000002514	0.791903	0.90409	ENSGALT00000002514	0.327134	0.999942	ENSGALT00000002514	-0.464769	1	ENSGALT00000002514	1.04322	0.143074	ENSGALT00000002514	0.101531	0.989254	ENSGALT00000002514	-0.941687	0.284055	ENSGALT00000002514	1.04813	0.557669	ENSGALT00000002514	0.760512	0.576357	ENSGALT00000002514	-0.287615	0.985103	ENSGALT00000002514	-0.246906	0.833389	ENSGALT00000002514	-0.0246297	0.999999	ENSGALT00000002514	0.222276	0.991949	ENSGALT00000002514	0.373639	1	ENSGALT00000002514	0.0506316
ENSGALT00000002520	-0.310006	0.845779	ENSGALT00000002520	0.215707	0.926619	ENSGALT00000002520	0.525712	0.690353	ENSGALT00000002520	0.195741	1	ENSGALT00000002520	0.686236	0.799354	ENSGALT00000002520	0.490496	0.97077	ENSGALT00000002520	-0.995943	0.0727198	ENSGALT00000002520	-0.427815	0.750281	ENSGALT00000002520	0.568128	0.444322	ENSGALT00000002520	0.341869	0.890044	ENSGALT00000002520	0.49571	0.678576	ENSGALT00000002520	0.153842	0.999999	ENSGALT00000002520	0.280518	0.73988	ENSGALT00000002520	0.130856	0.931127	ENSGALT00000002520	-0.149662	0.998304	ENSGALT00000002520	1.07418	0.472482	ENSGALT00000002520	0.673462
ENSGALT00000002523	3.17489	0.436202	ENSGALT00000002523	2.8593	0.380813	ENSGALT00000002523	-0.315588	0.986625	ENSGALT00000002523	0.728498	1	ENSGALT00000002523	-0.978283	0.999942	ENSGALT00000002523	-1.70678	0.891409	ENSGALT00000002523	1.87519	0.388703	ENSGALT00000002523	2.02333	0.606386	ENSGALT00000002523	0.148133	0.990812	ENSGALT00000002523	1.83471	0.793074	ENSGALT00000002523	0.72037	0.896825	ENSGALT00000002523	-1.11434	0.923952	ENSGALT00000002523	2.66907	0.363082	ENSGALT00000002523	2.02365	0.496003	ENSGALT00000002523	-0.64542	0.974237	ENSGALT00000002523	-0.978291	1	ENSGALT00000002523	-0.334136
ENSGALT00000002525	0.163823	0.921431	ENSGALT00000002525	0.373636	0.72243	ENSGALT00000002525	0.209812	0.902238	ENSGALT00000002525	-0.309556	1	ENSGALT00000002525	0.267327	0.986748	ENSGALT00000002525	0.576884	0.813658	ENSGALT00000002525	-1.08684	0.00915743	ENSGALT00000002525	-0.398648	0.680403	ENSGALT00000002525	0.688197	0.223714	ENSGALT00000002525	0.843298	0.433464	ENSGALT00000002525	0.675882	0.358336	ENSGALT00000002525	-0.167416	0.990899	ENSGALT00000002525	0.632533	0.204724	ENSGALT00000002525	0.763039	0.104259	ENSGALT00000002525	0.130506	0.995649	ENSGALT00000002525	-0.188086	1	ENSGALT00000002525	-0.0672498
ENSGALT00000002535	-0.994264	0.798464	ENSGALT00000002535	-0.272605	0.982997	ENSGALT00000002535	0.721659	0.910325	ENSGALT00000002535	-1.70564	0.938005	ENSGALT00000002535	-0.126012	0.999942	ENSGALT00000002535	1.57962	0.955722	ENSGALT00000002535	2.16067	0.296229	ENSGALT00000002535	1.84462	0.431092	ENSGALT00000002535	-0.316057	0.94914	ENSGALT00000002535	0.441619	0.996277	ENSGALT00000002535	0.284655	0.984351	ENSGALT00000002535	-0.156964	0.999999	ENSGALT00000002535	-0.630985	0.796024	ENSGALT00000002535	-2.30161	0.197373	ENSGALT00000002535	-1.67062	0.764624	ENSGALT00000002535	0.0687151	1	ENSGALT00000002535	0.247294
ENSGALT00000002539	0.481034	0.924944	ENSGALT00000002539	-0.264083	0.982574	ENSGALT00000002539	-0.745118	0.869074	ENSGALT00000002539	0.994846	1	ENSGALT00000002539	0.969418	0.978928	ENSGALT00000002539	-0.025428	1	ENSGALT00000002539	-1.10838	0.476247	ENSGALT00000002539	-1.51674	0.562152	ENSGALT00000002539	-0.408367	0.877768	ENSGALT00000002539	-0.201043	0.999946	ENSGALT00000002539	-0.547566	0.906008	ENSGALT00000002539	-0.346523	0.999999	ENSGALT00000002539	-3.60848	0.00620989	ENSGALT00000002539	-3.63193	0.00447478	ENSGALT00000002539	-0.0234502	0.999999	ENSGALT00000002539	-0.209019	1	ENSGALT00000002539	-0.311891
ENSGALT00000002550	0.149406	0.960531	ENSGALT00000002550	0.486903	0.766506	ENSGALT00000002550	0.337497	0.874345	ENSGALT00000002550	0.337546	1	ENSGALT00000002550	0.462461	0.978928	ENSGALT00000002550	0.124915	1	ENSGALT00000002550	-0.285865	0.736389	ENSGALT00000002550	-0.169345	0.957179	ENSGALT00000002550	0.11652	0.94363	ENSGALT00000002550	0.605925	0.767099	ENSGALT00000002550	1.09184	0.260494	ENSGALT00000002550	0.485916	0.916684	ENSGALT00000002550	0.250382	0.816058	ENSGALT00000002550	-0.225898	0.87094	ENSGALT00000002550	-0.47628	0.888381	ENSGALT00000002550	-0.0730905	1	ENSGALT00000002550	-0.129847
ENSGALT00000002552	0.0559647	0.995737	ENSGALT00000002552	0.338687	0.830737	ENSGALT00000002552	0.282722	0.883606	ENSGALT00000002552	-0.100737	1	ENSGALT00000002552	0.0176715	0.999942	ENSGALT00000002552	0.118408	1	ENSGALT00000002552	-1.43566	0.00471494	ENSGALT00000002552	-0.865223	0.311977	ENSGALT00000002552	0.570435	0.432811	ENSGALT00000002552	0.443023	0.815934	ENSGALT00000002552	0.266913	0.861168	ENSGALT00000002552	-0.176111	0.99715	ENSGALT00000002552	0.949122	0.0958477	ENSGALT00000002552	0.520787	0.481998	ENSGALT00000002552	-0.428335	0.866522	ENSGALT00000002552	0.716944	0.821243	ENSGALT00000002552	0.599415
ENSGALT00000002567	0.614479	0.673045	ENSGALT00000002567	0.629725	0.651221	ENSGALT00000002567	0.0152462	1	ENSGALT00000002567	-0.285269	1	ENSGALT00000002567	-0.160728	0.999942	ENSGALT00000002567	0.124541	1	ENSGALT00000002567	0.0680323	0.972957	ENSGALT00000002567	0.0875343	0.993	ENSGALT00000002567	0.0195019	1	ENSGALT00000002567	0.234402	0.963759	ENSGALT00000002567	0.393084	0.806803	ENSGALT00000002567	0.158682	0.999999	ENSGALT00000002567	0.851173	0.239872	ENSGALT00000002567	0.8286	0.28544	ENSGALT00000002567	-0.0225731	0.999999	ENSGALT00000002567	0.556861	1	ENSGALT00000002567	0.235404
ENSGALT00000002573	0.66511	0.522225	ENSGALT00000002573	0.110719	0.974514	ENSGALT00000002573	-0.554391	0.614505	ENSGALT00000002573	0.130404	1	ENSGALT00000002573	0.180759	0.999942	ENSGALT00000002573	0.0503557	1	ENSGALT00000002573	0.320661	0.601336	ENSGALT00000002573	-0.0281667	0.999914	ENSGALT00000002573	-0.348828	0.628386	ENSGALT00000002573	0.662049	0.641712	ENSGALT00000002573	0.0110903	0.999999	ENSGALT00000002573	-0.650959	0.666101	ENSGALT00000002573	-0.081163	0.953446	ENSGALT00000002573	0.0887025	0.959664	ENSGALT00000002573	0.169865	0.989512	ENSGALT00000002573	0.299756	1	ENSGALT00000002573	-0.0268745
ENSGALT00000002583	-0.0527524	0.993835	ENSGALT00000002583	0.0833585	0.982411	ENSGALT00000002583	0.136111	0.954097	ENSGALT00000002583	0.0228038	1	ENSGALT00000002583	0.27956	0.984546	ENSGALT00000002583	0.256756	1	ENSGALT00000002583	-0.41276	0.393202	ENSGALT00000002583	-0.191766	0.890924	ENSGALT00000002583	0.220993	0.749875	ENSGALT00000002583	0.475534	0.699906	ENSGALT00000002583	0.365275	0.700487	ENSGALT00000002583	-0.110259	0.999999	ENSGALT00000002583	-0.32432	0.570926	ENSGALT00000002583	-0.419119	0.476216	ENSGALT00000002583	-0.0947998	0.999999	ENSGALT00000002583	-0.23859	1	ENSGALT00000002583	-0.152887
ENSGALT00000002584	-0.169748	0.999953	ENSGALT00000002584	-2.80684	0.484001	ENSGALT00000002584	-2.63709	0.687637	ENSGALT00000002584	0.592052	1	ENSGALT00000002584	-0.197671	0.999942	ENSGALT00000002584	-0.789723	1	ENSGALT00000002584	0.44158	0.913834	ENSGALT00000002584	-0.569547	0.950323	ENSGALT00000002584	-1.01113	0.818698	ENSGALT00000002584	3.16498	0.744077	ENSGALT00000002584	1.85178	0.763657	ENSGALT00000002584	-1.31321	0.999999	ENSGALT00000002584	2.62252	0.410284	ENSGALT00000002584	2.49966	0.482712	ENSGALT00000002584	-0.122861	0.999999	ENSGALT00000002584	1.84092	1	ENSGALT00000002584	0.553845
ENSGALT00000002586	-0.0256855	0.999953	ENSGALT00000002586	0.104811	0.991473	ENSGALT00000002586	0.130497	0.989997	ENSGALT00000002586	-0.0270199	1	ENSGALT00000002586	0.235799	0.999942	ENSGALT00000002586	0.262819	1	ENSGALT00000002586	0.675504	0.441938	ENSGALT00000002586	1.34798	0.216075	ENSGALT00000002586	0.672479	0.478162	ENSGALT00000002586	0.13366	0.999946	ENSGALT00000002586	0.0654565	0.999999	ENSGALT00000002586	-0.0682039	0.999999	ENSGALT00000002586	0.0658127	0.995352	ENSGALT00000002586	0.892632	0.332363	ENSGALT00000002586	0.826819	0.542456	ENSGALT00000002586	-0.663343	1	ENSGALT00000002586	-0.168036
ENSGALT00000002593	-2.42501	0.665335	ENSGALT00000002593	-0.488587	0.951912	ENSGALT00000002593	1.93643	0.716699	ENSGALT00000002593	-2.70936	0.938005	ENSGALT00000002593	-3.02384	0.681598	ENSGALT00000002593	-0.314487	1	ENSGALT00000002593	-0.0482085	1	ENSGALT00000002593	0.649667	0.904697	ENSGALT00000002593	0.697875	0.844029	ENSGALT00000002593	-2.45224	0.754979	ENSGALT00000002593	-2.15018	0.642183	ENSGALT00000002593	0.302055	0.999999	ENSGALT00000002593	-3.81872	0.234198	ENSGALT00000002593	-4.94842	0.0573507	ENSGALT00000002593	-1.1297	0.979704	ENSGALT00000002593	0.292664	1	ENSGALT00000002593	-0.497731
ENSGALT00000002594	-0.122345	0.95248	ENSGALT00000002594	-0.365904	0.760838	ENSGALT00000002594	-0.243559	0.88622	ENSGALT00000002594	0.507596	0.937727	ENSGALT00000002594	0.234768	0.99702	ENSGALT00000002594	-0.272828	1	ENSGALT00000002594	-0.0739735	0.943566	ENSGALT00000002594	0.0872318	0.980033	ENSGALT00000002594	0.161205	0.85695	ENSGALT00000002594	-0.0937478	0.999946	ENSGALT00000002594	-0.242367	0.866196	ENSGALT00000002594	-0.148619	0.999742	ENSGALT00000002594	0.210526	0.786686	ENSGALT00000002594	-0.179052	0.859885	ENSGALT00000002594	-0.389578	0.858865	ENSGALT00000002594	0.0284248	1	ENSGALT00000002594	-0.0620745
ENSGALT00000002601	1.07888	0.999953	ENSGALT00000002601	1.07888	0.999953	ENSGALT00000002601	0	1	ENSGALT00000002601	-0.301249	1	ENSGALT00000002601	0	0.999942	ENSGALT00000002601	0.301249	1	ENSGALT00000002601	-0.751907	0.715945	ENSGALT00000002601	-1.33514	0.999914	ENSGALT00000002601	-0.583229	1	ENSGALT00000002601	0.86105	0.999946	ENSGALT00000002601	-0.255629	0.999999	ENSGALT00000002601	-1.11668	0.974365	ENSGALT00000002601	0.101929	0.999894	ENSGALT00000002601	-2.44502	0.999999	ENSGALT00000002601	-2.54695	0.615004	ENSGALT00000002601	4.71032	0.498836	ENSGALT00000002601	4.40043
ENSGALT00000002605	0.203889	0.973135	ENSGALT00000002605	0.0870668	0.999953	ENSGALT00000002605	-0.116822	1	ENSGALT00000002605	0.680852	1	ENSGALT00000002605	1.09359	0.908526	ENSGALT00000002605	0.412733	1	ENSGALT00000002605	1.10697	0.362517	ENSGALT00000002605	1.47199	0.436848	ENSGALT00000002605	0.365022	0.870264	ENSGALT00000002605	-0.300696	0.993226	ENSGALT00000002605	0.120006	0.999999	ENSGALT00000002605	0.420703	0.987203	ENSGALT00000002605	-0.850452	0.53563	ENSGALT00000002605	0.335027	0.889504	ENSGALT00000002605	1.18548	0.688559	ENSGALT00000002605	-0.370984	1	ENSGALT00000002605	-0.603036
ENSGALT00000002609	-1.28599	0.576225	ENSGALT00000002609	-1.96257	0.214219	ENSGALT00000002609	-0.676581	0.854143	ENSGALT00000002609	-0.200503	1	ENSGALT00000002609	0.0090722	0.999942	ENSGALT00000002609	0.209575	1	ENSGALT00000002609	0.303549	0.854545	ENSGALT00000002609	0.116074	0.999914	ENSGALT00000002609	-0.187475	0.952044	ENSGALT00000002609	0.50278	0.929217	ENSGALT00000002609	-0.797771	0.767754	ENSGALT00000002609	-1.30055	0.748219	ENSGALT00000002609	-0.547494	0.736463	ENSGALT00000002609	-2.52945	0.0454285	ENSGALT00000002609	-1.98196	0.309279	ENSGALT00000002609	0.191225	1	ENSGALT00000002609	-1.10539
ENSGALT00000002613	0.262737	0.888016	ENSGALT00000002613	0.335071	0.850314	ENSGALT00000002613	0.0723345	1	ENSGALT00000002613	-0.119927	1	ENSGALT00000002613	0.511822	0.939466	ENSGALT00000002613	0.631749	0.905495	ENSGALT00000002613	0.920452	0.133806	ENSGALT00000002613	0.755998	0.462325	ENSGALT00000002613	-0.164454	0.896157	ENSGALT00000002613	-0.24066	0.960445	ENSGALT00000002613	-0.292029	0.875018	ENSGALT00000002613	-0.0513699	0.999999	ENSGALT00000002613	-0.940743	0.154437	ENSGALT00000002613	0.398682	0.677425	ENSGALT00000002613	1.33943	0.0390236	ENSGALT00000002613	-0.760274	0.867393	ENSGALT00000002613	-0.0157988
ENSGALT00000002614	1.40893	0.126603	ENSGALT00000002614	0.302648	0.88159	ENSGALT00000002614	-1.10628	0.236899	ENSGALT00000002614	-0.0529946	1	ENSGALT00000002614	0.120316	0.999942	ENSGALT00000002614	0.173311	1	ENSGALT00000002614	0.341273	0.64995	ENSGALT00000002614	-0.205457	0.923427	ENSGALT00000002614	-0.54673	0.502258	ENSGALT00000002614	0.848205	0.573188	ENSGALT00000002614	0.255894	0.886061	ENSGALT00000002614	-0.592311	0.822105	ENSGALT00000002614	0.479055	0.512731	ENSGALT00000002614	0.219435	0.849752	ENSGALT00000002614	-0.259621	0.9745	ENSGALT00000002614	-0.0050456	1	ENSGALT00000002614	0.0976741
ENSGALT00000002623	0.4351	0.727216	ENSGALT00000002623	-0.215346	0.916727	ENSGALT00000002623	-0.650445	0.529507	ENSGALT00000002623	-0.0641213	1	ENSGALT00000002623	-0.268344	0.995675	ENSGALT00000002623	-0.204222	1	ENSGALT00000002623	0.736864	0.165674	ENSGALT00000002623	-0.174063	0.928486	ENSGALT00000002623	-0.910927	0.16208	ENSGALT00000002623	0.505838	0.751143	ENSGALT00000002623	0.404858	0.727611	ENSGALT00000002623	-0.10098	0.999999	ENSGALT00000002623	-0.566837	0.356416	ENSGALT00000002623	-0.242673	0.795446	ENSGALT00000002623	0.324164	0.93363	ENSGALT00000002623	-0.0969529	1	ENSGALT00000002623	-0.311992
ENSGALT00000002630	-0.591624	0.901882	ENSGALT00000002630	-0.26856	0.978533	ENSGALT00000002630	0.323064	0.981975	ENSGALT00000002630	-0.333352	1	ENSGALT00000002630	0.25431	0.999942	ENSGALT00000002630	0.587662	1	ENSGALT00000002630	2.06023	0.29644	ENSGALT00000002630	0.716792	0.847035	ENSGALT00000002630	-1.34344	0.610013	ENSGALT00000002630	1.35224	0.817598	ENSGALT00000002630	-0.447934	0.934502	ENSGALT00000002630	-1.80017	0.7774	ENSGALT00000002630	0.537495	0.869314	ENSGALT00000002630	1.36456	0.493894	ENSGALT00000002630	0.82707	0.953885	ENSGALT00000002630	-0.465797	1	ENSGALT00000002630	-0.317203
ENSGALT00000002633	0.571598	0.906662	ENSGALT00000002633	1.35077	0.68673	ENSGALT00000002633	0.779177	0.890854	ENSGALT00000002633	0.676634	1	ENSGALT00000002633	-0.598989	0.999942	ENSGALT00000002633	-1.27562	0.977311	ENSGALT00000002633	-1.721	0.304097	ENSGALT00000002633	-1.31205	0.662355	ENSGALT00000002633	0.408947	0.909104	ENSGALT00000002633	-0.265586	0.999946	ENSGALT00000002633	-0.723755	0.885696	ENSGALT00000002633	-0.458169	0.999999	ENSGALT00000002633	1.2923	0.500408	ENSGALT00000002633	0.218296	0.975451	ENSGALT00000002633	-1.074	0.922852	ENSGALT00000002633	-1.31071	1	ENSGALT00000002633	-0.925337
ENSGALT00000002634	-0.321114	0.880807	ENSGALT00000002634	0.436567	0.830737	ENSGALT00000002634	0.757681	0.624134	ENSGALT00000002634	-0.275061	1	ENSGALT00000002634	0.120073	0.999942	ENSGALT00000002634	0.395134	1	ENSGALT00000002634	-0.54401	0.492045	ENSGALT00000002634	0.173732	0.963551	ENSGALT00000002634	0.717742	0.437633	ENSGALT00000002634	-0.358713	0.912824	ENSGALT00000002634	0.428226	0.803581	ENSGALT00000002634	0.78694	0.766549	ENSGALT00000002634	0.931298	0.227093	ENSGALT00000002634	0.516297	0.614092	ENSGALT00000002634	-0.415	0.940535	ENSGALT00000002634	0.468155	1	ENSGALT00000002634	-0.205207
ENSGALT00000002636	0.14792	0.934206	ENSGALT00000002636	-0.123536	0.962938	ENSGALT00000002636	-0.271457	0.854789	ENSGALT00000002636	0.252264	1	ENSGALT00000002636	-0.0118257	0.999942	ENSGALT00000002636	-0.26409	1	ENSGALT00000002636	0.0533615	0.966747	ENSGALT00000002636	-0.517265	0.545072	ENSGALT00000002636	-0.570627	0.332397	ENSGALT00000002636	0.00336274	0.999946	ENSGALT00000002636	-0.369212	0.723282	ENSGALT00000002636	-0.372574	0.909903	ENSGALT00000002636	0.141571	0.867597	ENSGALT00000002636	0.266404	0.732668	ENSGALT00000002636	0.124833	0.998304	ENSGALT00000002636	-0.0996612	1	ENSGALT00000002636	-0.131516
ENSGALT00000002638	0.0901967	0.999953	ENSGALT00000002638	-0.00399162	0.999953	ENSGALT00000002638	-0.0941883	1	ENSGALT00000002638	0.519097	1	ENSGALT00000002638	0.385261	0.999942	ENSGALT00000002638	-0.133836	1	ENSGALT00000002638	0.0553424	1	ENSGALT00000002638	-0.5488	0.869558	ENSGALT00000002638	-0.604142	0.743821	ENSGALT00000002638	-1.34011	0.699906	ENSGALT00000002638	-1.00733	0.704091	ENSGALT00000002638	0.33278	0.999999	ENSGALT00000002638	-0.488405	0.781924	ENSGALT00000002638	0.00235041	0.999999	ENSGALT00000002638	0.490755	0.974237	ENSGALT00000002638	0.50913	1	ENSGALT00000002638	-0.518997
ENSGALT00000002641	-0.234323	0.825143	ENSGALT00000002641	-0.065614	0.985367	ENSGALT00000002641	0.168709	0.909069	ENSGALT00000002641	0.0209259	1	ENSGALT00000002641	0.150223	0.999942	ENSGALT00000002641	0.129297	1	ENSGALT00000002641	-0.666871	0.0791777	ENSGALT00000002641	-0.203272	0.851502	ENSGALT00000002641	0.463599	0.339158	ENSGALT00000002641	0.0362134	0.999946	ENSGALT00000002641	0.384549	0.622557	ENSGALT00000002641	0.348336	0.866565	ENSGALT00000002641	-0.0982617	0.896661	ENSGALT00000002641	-0.298991	0.597149	ENSGALT00000002641	-0.200729	0.956781	ENSGALT00000002641	0.17884	1	ENSGALT00000002641	-0.152725
ENSGALT00000002649	-0.34983	0.721878	ENSGALT00000002649	-0.0301228	0.999953	ENSGALT00000002649	0.319707	0.775494	ENSGALT00000002649	0.0540741	1	ENSGALT00000002649	0.150808	0.999942	ENSGALT00000002649	0.0967343	1	ENSGALT00000002649	-0.516022	0.237395	ENSGALT00000002649	-0.22579	0.849812	ENSGALT00000002649	0.290232	0.632455	ENSGALT00000002649	-0.231617	0.903522	ENSGALT00000002649	-0.267142	0.794543	ENSGALT00000002649	-0.0355245	0.999999	ENSGALT00000002649	-0.0857898	0.927891	ENSGALT00000002649	-0.159523	0.846301	ENSGALT00000002649	-0.0737332	0.999999	ENSGALT00000002649	0.125901	1	ENSGALT00000002649	-0.27369
ENSGALT00000002650	-1.17135	0.628716	ENSGALT00000002650	-1.69283	0.313179	ENSGALT00000002650	-0.521478	0.898839	ENSGALT00000002650	0.301618	1	ENSGALT00000002650	-0.201959	0.999942	ENSGALT00000002650	-0.503577	1	ENSGALT00000002650	-0.319886	0.853185	ENSGALT00000002650	-0.198231	0.980719	ENSGALT00000002650	0.121655	0.979313	ENSGALT00000002650	-0.251937	0.999946	ENSGALT00000002650	-0.235169	0.97795	ENSGALT00000002650	0.0167683	0.999999	ENSGALT00000002650	0.579912	0.744552	ENSGALT00000002650	-0.284359	0.925989	ENSGALT00000002650	-0.86427	0.871426	ENSGALT00000002650	-0.187978	1	ENSGALT00000002650	0.0212857
ENSGALT00000002652	0.216242	0.905631	ENSGALT00000002652	0.65341	0.50151	ENSGALT00000002652	0.437168	0.757067	ENSGALT00000002652	0.336284	1	ENSGALT00000002652	0.529571	0.908526	ENSGALT00000002652	0.193287	1	ENSGALT00000002652	0.293818	0.67317	ENSGALT00000002652	-0.452779	0.713802	ENSGALT00000002652	-0.746598	0.271832	ENSGALT00000002652	0.661399	0.675799	ENSGALT00000002652	1.49554	0.0117055	ENSGALT00000002652	0.83414	0.505428	ENSGALT00000002652	-0.933168	0.106021	ENSGALT00000002652	-1.14274	0.0318992	ENSGALT00000002652	-0.209573	0.98692	ENSGALT00000002652	0.120276	1	ENSGALT00000002652	0.206574
ENSGALT00000002654	0.745696	0.821533	ENSGALT00000002654	0.0328654	0.999953	ENSGALT00000002654	-0.71283	0.898839	ENSGALT00000002654	0.398686	1	ENSGALT00000002654	1.67849	0.833649	ENSGALT00000002654	1.2798	0.972915	ENSGALT00000002654	0.354529	0.847636	ENSGALT00000002654	1.67271	0.517313	ENSGALT00000002654	1.31818	0.495477	ENSGALT00000002654	0.704285	0.895015	ENSGALT00000002654	-0.260219	0.978387	ENSGALT00000002654	-0.964504	0.929005	ENSGALT00000002654	-0.19105	0.950495	ENSGALT00000002654	-0.136738	0.997504	ENSGALT00000002654	0.0543119	0.999999	ENSGALT00000002654	0.180714	1	ENSGALT00000002654	0.335917
ENSGALT00000002661	0.214013	0.900827	ENSGALT00000002661	-0.588684	0.549802	ENSGALT00000002661	-0.802697	0.355426	ENSGALT00000002661	0.104386	1	ENSGALT00000002661	-0.172388	0.999942	ENSGALT00000002661	-0.276774	1	ENSGALT00000002661	0.913169	0.0728073	ENSGALT00000002661	-0.319556	0.820976	ENSGALT00000002661	-1.23273	0.0709661	ENSGALT00000002661	0.058284	0.999946	ENSGALT00000002661	-0.117929	0.968768	ENSGALT00000002661	-0.176213	0.995074	ENSGALT00000002661	-0.151537	0.87331	ENSGALT00000002661	-0.200649	0.844994	ENSGALT00000002661	-0.0491115	0.999999	ENSGALT00000002661	0.276169	1	ENSGALT00000002661	-0.271341
ENSGALT00000002671	1.12337	0.58033	ENSGALT00000002671	1.135	0.520862	ENSGALT00000002671	0.0116286	1	ENSGALT00000002671	-0.555478	1	ENSGALT00000002671	1.08557	0.839798	ENSGALT00000002671	1.64105	0.462859	ENSGALT00000002671	1.04233	0.300607	ENSGALT00000002671	1.66534	0.251236	ENSGALT00000002671	0.623012	0.646245	ENSGALT00000002671	0.877886	0.77223	ENSGALT00000002671	1.21827	0.476634	ENSGALT00000002671	0.340386	0.99143	ENSGALT00000002671	-2.15635	0.0180502	ENSGALT00000002671	-0.462116	0.784366	ENSGALT00000002671	1.69423	0.179	ENSGALT00000002671	0.413684	1	ENSGALT00000002671	1.06905
ENSGALT00000002673	0.400599	0.884786	ENSGALT00000002673	0.202478	0.972817	ENSGALT00000002673	-0.198121	0.983106	ENSGALT00000002673	0.510973	1	ENSGALT00000002673	0.838	0.911489	ENSGALT00000002673	0.327027	1	ENSGALT00000002673	-1.1668	0.229469	ENSGALT00000002673	0.0407847	0.999914	ENSGALT00000002673	1.20759	0.32079	ENSGALT00000002673	-0.0784956	0.999946	ENSGALT00000002673	-0.414677	0.874983	ENSGALT00000002673	-0.336181	0.993227	ENSGALT00000002673	1.22948	0.217391	ENSGALT00000002673	1.65732	0.0588238	ENSGALT00000002673	0.427842	0.97145	ENSGALT00000002673	0.250456	1	ENSGALT00000002673	0.743602
ENSGALT00000002683	0.384882	0.645211	ENSGALT00000002683	0.370836	0.637174	ENSGALT00000002683	-0.0140464	1	ENSGALT00000002683	-0.243745	1	ENSGALT00000002683	-0.171043	0.999942	ENSGALT00000002683	0.0727021	1	ENSGALT00000002683	0.201262	0.6718	ENSGALT00000002683	-0.203778	0.848472	ENSGALT00000002683	-0.405041	0.405996	ENSGALT00000002683	-0.00136357	0.999946	ENSGALT00000002683	-0.0983981	0.953996	ENSGALT00000002683	-0.0970346	0.999999	ENSGALT00000002683	0.225314	0.667553	ENSGALT00000002683	0.235169	0.692411	ENSGALT00000002683	0.00985576	0.999999	ENSGALT00000002683	0.180624	1	ENSGALT00000002683	-0.0708091
ENSGALT00000002705	-4.2111	0.397723	ENSGALT00000002705	-0.880054	0.814045	ENSGALT00000002705	3.33105	0.448674	ENSGALT00000002705	-1.99861	1	ENSGALT00000002705	-1.13861	0.978928	ENSGALT00000002705	0.859998	1	ENSGALT00000002705	4.8539	0.0711603	ENSGALT00000002705	1.17044	0.724804	ENSGALT00000002705	-3.68345	0.256203	ENSGALT00000002705	-1.59172	0.920099	ENSGALT00000002705	-2.99934	0.360359	ENSGALT00000002705	-1.40761	0.947187	ENSGALT00000002705	-5.138	0.0195028	ENSGALT00000002705	-3.7719	0.0102642	ENSGALT00000002705	1.3661	0.885039	ENSGALT00000002705	-0.727875	1	ENSGALT00000002705	1.38741
ENSGALT00000002708	-0.668024	0.936205	ENSGALT00000002708	-0.925105	0.900156	ENSGALT00000002708	-0.257081	1	ENSGALT00000002708	3.52876	0.767916	ENSGALT00000002708	0.425032	0.999942	ENSGALT00000002708	-3.10373	0.804995	ENSGALT00000002708	-2.38083	1	ENSGALT00000002708	-3.5078	0.29772	ENSGALT00000002708	-1.12697	1	ENSGALT00000002708	-0.285461	0.999946	ENSGALT00000002708	0.86961	0.891736	ENSGALT00000002708	1.15507	0.9729	ENSGALT00000002708	0.35927	0.972604	ENSGALT00000002708	-0.942726	0.814009	ENSGALT00000002708	-1.302	0.98684	ENSGALT00000002708	1.1869	1	ENSGALT00000002708	1.35257
ENSGALT00000002709	0.175787	0.963375	ENSGALT00000002709	0.296309	0.931122	ENSGALT00000002709	0.120522	0.997662	ENSGALT00000002709	-0.215771	1	ENSGALT00000002709	-0.10206	0.999942	ENSGALT00000002709	0.113711	1	ENSGALT00000002709	0.0327714	1	ENSGALT00000002709	0.0583664	0.999914	ENSGALT00000002709	0.025595	1	ENSGALT00000002709	-0.532494	0.868475	ENSGALT00000002709	-0.153346	0.981935	ENSGALT00000002709	0.379148	0.970039	ENSGALT00000002709	-0.258528	0.85158	ENSGALT00000002709	-0.260169	0.878088	ENSGALT00000002709	-0.00164145	0.999999	ENSGALT00000002709	0.546993	1	ENSGALT00000002709	-0.505652
ENSGALT00000002712	-0.502951	0.930201	ENSGALT00000002712	0.540599	0.947516	ENSGALT00000002712	1.04355	0.831828	ENSGALT00000002712	-0.854693	1	ENSGALT00000002712	-2.19625	0.769163	ENSGALT00000002712	-1.34156	0.977311	ENSGALT00000002712	1.91757	0.299024	ENSGALT00000002712	0.964871	0.827205	ENSGALT00000002712	-0.952695	0.699919	ENSGALT00000002712	-0.203867	0.999946	ENSGALT00000002712	-0.866834	0.868752	ENSGALT00000002712	-0.662967	0.991102	ENSGALT00000002712	1.40617	0.508901	ENSGALT00000002712	-0.555259	0.882985	ENSGALT00000002712	-1.96143	0.684005	ENSGALT00000002712	-0.0213136	1	ENSGALT00000002712	-1.51114
ENSGALT00000002716	0.250265	0.904243	ENSGALT00000002716	-0.435313	0.804631	ENSGALT00000002716	-0.685578	0.628705	ENSGALT00000002716	-0.653736	0.93882	ENSGALT00000002716	-0.321153	0.995675	ENSGALT00000002716	0.332583	1	ENSGALT00000002716	0.823667	0.217645	ENSGALT00000002716	-0.326959	0.854927	ENSGALT00000002716	-1.15063	0.152729	ENSGALT00000002716	0.11829	0.999946	ENSGALT00000002716	-0.246911	0.908255	ENSGALT00000002716	-0.365201	0.954085	ENSGALT00000002716	-0.00124208	0.999894	ENSGALT00000002716	-0.230387	0.858239	ENSGALT00000002716	-0.229145	0.987211	ENSGALT00000002716	0.135962	1	ENSGALT00000002716	-0.370237
ENSGALT00000002724	-0.866948	0.766041	ENSGALT00000002724	-0.785724	0.741288	ENSGALT00000002724	0.0812241	1	ENSGALT00000002724	-0.092757	1	ENSGALT00000002724	0.683073	0.980983	ENSGALT00000002724	0.77583	0.995785	ENSGALT00000002724	-0.569085	0.70256	ENSGALT00000002724	-0.629158	0.820259	ENSGALT00000002724	-0.0600725	1	ENSGALT00000002724	-0.351697	0.981035	ENSGALT00000002724	-0.214019	0.976056	ENSGALT00000002724	0.137679	0.999999	ENSGALT00000002724	0.144922	0.97246	ENSGALT00000002724	0.0280127	0.999999	ENSGALT00000002724	-0.116909	0.999999	ENSGALT00000002724	0.203578	1	ENSGALT00000002724	0.357773
ENSGALT00000002737	-0.199665	0.932677	ENSGALT00000002737	-0.514575	0.7216	ENSGALT00000002737	-0.314909	0.887752	ENSGALT00000002737	-0.18428	1	ENSGALT00000002737	0.252724	0.999942	ENSGALT00000002737	0.437004	0.995785	ENSGALT00000002737	-0.124959	0.909664	ENSGALT00000002737	-0.0580831	0.999914	ENSGALT00000002737	0.0668759	0.980089	ENSGALT00000002737	0.642956	0.739387	ENSGALT00000002737	0.272319	0.895993	ENSGALT00000002737	-0.370637	0.952701	ENSGALT00000002737	-0.662699	0.379923	ENSGALT00000002737	-0.599436	0.483663	ENSGALT00000002737	0.0632625	0.999999	ENSGALT00000002737	0.158597	1	ENSGALT00000002737	0.0232206
ENSGALT00000002745	-0.0433689	0.999953	ENSGALT00000002745	-0.00541715	0.999953	ENSGALT00000002745	0.0379518	1	ENSGALT00000002745	0.465996	1	ENSGALT00000002745	0.388047	0.999942	ENSGALT00000002745	-0.0779484	1	ENSGALT00000002745	0.296334	0.837566	ENSGALT00000002745	1.02658	0.59125	ENSGALT00000002745	0.730249	0.589379	ENSGALT00000002745	1.11083	0.70689	ENSGALT00000002745	0.53581	0.845594	ENSGALT00000002745	-0.575023	0.955218	ENSGALT00000002745	-0.273374	0.885669	ENSGALT00000002745	-0.08451	0.999999	ENSGALT00000002745	0.188864	0.999999	ENSGALT00000002745	-0.589107	1	ENSGALT00000002745	0.241688
ENSGALT00000002757	0.176379	0.943332	ENSGALT00000002757	-0.262044	0.901122	ENSGALT00000002757	-0.438423	0.782282	ENSGALT00000002757	0.0835681	1	ENSGALT00000002757	0.166228	0.999942	ENSGALT00000002757	0.0826603	1	ENSGALT00000002757	-0.197653	0.815671	ENSGALT00000002757	-0.323631	0.847338	ENSGALT00000002757	-0.125978	0.925665	ENSGALT00000002757	0.546671	0.772863	ENSGALT00000002757	0.20225	0.925024	ENSGALT00000002757	-0.34442	0.95358	ENSGALT00000002757	-0.478357	0.520063	ENSGALT00000002757	-0.481213	0.568146	ENSGALT00000002757	-0.00285595	0.999999	ENSGALT00000002757	-0.373989	1	ENSGALT00000002757	-0.404574
ENSGALT00000002759	-0.501451	0.812907	ENSGALT00000002759	0.197344	0.967984	ENSGALT00000002759	0.698795	0.72548	ENSGALT00000002759	0.463087	1	ENSGALT00000002759	0.648725	0.953949	ENSGALT00000002759	0.185639	1	ENSGALT00000002759	-0.386779	0.708889	ENSGALT00000002759	0.658056	0.7153	ENSGALT00000002759	1.04483	0.303087	ENSGALT00000002759	-0.141853	0.999946	ENSGALT00000002759	-0.135799	0.994399	ENSGALT00000002759	0.00605463	0.999999	ENSGALT00000002759	-0.948721	0.323792	ENSGALT00000002759	-1.18819	0.207095	ENSGALT00000002759	-0.239466	0.995649	ENSGALT00000002759	-0.278683	1	ENSGALT00000002759	-0.311982
ENSGALT00000002764	-0.125518	0.999953	ENSGALT00000002764	1.70912	0.809974	ENSGALT00000002764	1.83464	1	ENSGALT00000002764	0.0322365	1	ENSGALT00000002764	0.0322365	0.999942	ENSGALT00000002764	0	1	ENSGALT00000002764	0.423602	1	ENSGALT00000002764	0.423602	0.999914	ENSGALT00000002764	0	1	ENSGALT00000002764	-0.295734	0.98522	ENSGALT00000002764	-1.37797	0.999999	ENSGALT00000002764	-1.08223	0.999999	ENSGALT00000002764	0.423395	0.799964	ENSGALT00000002764	-1.02859	0.599073	ENSGALT00000002764	-1.45198	0.999999	ENSGALT00000002764	0.274775	1	ENSGALT00000002764	0.274775
ENSGALT00000002770	0.323908	0.874808	ENSGALT00000002770	-0.989246	0.299562	ENSGALT00000002770	-1.31315	0.1462	ENSGALT00000002770	0.260129	1	ENSGALT00000002770	0.262169	0.999942	ENSGALT00000002770	0.00204028	1	ENSGALT00000002770	0.121045	0.924292	ENSGALT00000002770	-0.179204	0.951052	ENSGALT00000002770	-0.300249	0.791846	ENSGALT00000002770	0.422484	0.877214	ENSGALT00000002770	-0.00887691	0.999999	ENSGALT00000002770	-0.431361	0.941204	ENSGALT00000002770	0.508915	0.541521	ENSGALT00000002770	0.603079	0.486709	ENSGALT00000002770	0.0941635	0.999999	ENSGALT00000002770	0.548434	1	ENSGALT00000002770	0.2346
ENSGALT00000002774	0.0974665	0.978299	ENSGALT00000002774	-0.08235	0.991222	ENSGALT00000002774	-0.179816	0.947844	ENSGALT00000002774	0.145191	1	ENSGALT00000002774	0.0809944	0.999942	ENSGALT00000002774	-0.0641966	1	ENSGALT00000002774	-0.991018	0.0906758	ENSGALT00000002774	-0.480764	0.680068	ENSGALT00000002774	0.510254	0.511931	ENSGALT00000002774	-0.265927	0.940792	ENSGALT00000002774	-0.312423	0.830452	ENSGALT00000002774	-0.0464961	0.999999	ENSGALT00000002774	0.60977	0.390826	ENSGALT00000002774	-0.162842	0.901078	ENSGALT00000002774	-0.772611	0.469734	ENSGALT00000002774	-0.177452	1	ENSGALT00000002774	-0.142715
ENSGALT00000002780	-0.056726	0.994064	ENSGALT00000002780	0.566102	0.574602	ENSGALT00000002780	0.622829	0.563581	ENSGALT00000002780	-0.352612	1	ENSGALT00000002780	0.417855	0.960063	ENSGALT00000002780	0.770466	0.644737	ENSGALT00000002780	-1.09598	0.0271678	ENSGALT00000002780	-0.432287	0.712569	ENSGALT00000002780	0.663695	0.307828	ENSGALT00000002780	0.463844	0.787996	ENSGALT00000002780	0.588063	0.558043	ENSGALT00000002780	0.12422	0.999999	ENSGALT00000002780	0.419805	0.515755	ENSGALT00000002780	0.346845	0.660499	ENSGALT00000002780	-0.0729603	0.999999	ENSGALT00000002780	0.35818	1	ENSGALT00000002780	0.108811
ENSGALT00000002781	-0.17175	0.965191	ENSGALT00000002781	-0.249659	0.947516	ENSGALT00000002781	-0.0779085	1	ENSGALT00000002781	-0.351372	1	ENSGALT00000002781	-0.42413	0.995675	ENSGALT00000002781	-0.0727573	1	ENSGALT00000002781	-0.0298875	1	ENSGALT00000002781	-0.327149	0.8968	ENSGALT00000002781	-0.297261	0.830812	ENSGALT00000002781	-0.141498	0.999946	ENSGALT00000002781	-0.770747	0.626481	ENSGALT00000002781	-0.629249	0.904884	ENSGALT00000002781	0.0248775	0.999894	ENSGALT00000002781	-0.41095	0.756818	ENSGALT00000002781	-0.435828	0.953461	ENSGALT00000002781	-0.548559	1	ENSGALT00000002781	-0.154377
ENSGALT00000002784	0.315443	0.83463	ENSGALT00000002784	-0.207657	0.924508	ENSGALT00000002784	-0.5231	0.667918	ENSGALT00000002784	0.516997	0.953161	ENSGALT00000002784	0.391748	0.973774	ENSGALT00000002784	-0.12525	1	ENSGALT00000002784	-0.552485	0.324021	ENSGALT00000002784	-0.569558	0.570242	ENSGALT00000002784	-0.0170729	1	ENSGALT00000002784	0.0382457	0.999946	ENSGALT00000002784	0.215973	0.900302	ENSGALT00000002784	0.177727	0.995074	ENSGALT00000002784	0.31427	0.670516	ENSGALT00000002784	0.0513375	0.995376	ENSGALT00000002784	-0.262933	0.968495	ENSGALT00000002784	0.398189	1	ENSGALT00000002784	-0.172219
ENSGALT00000002791	0.118624	0.943332	ENSGALT00000002791	0.420034	0.592993	ENSGALT00000002791	0.301411	0.77739	ENSGALT00000002791	0.000320567	1	ENSGALT00000002791	-0.0455411	0.999942	ENSGALT00000002791	-0.0458617	1	ENSGALT00000002791	0.0582444	0.945876	ENSGALT00000002791	-0.244284	0.823805	ENSGALT00000002791	-0.302529	0.582382	ENSGALT00000002791	0.135008	0.970384	ENSGALT00000002791	-0.0747706	0.982506	ENSGALT00000002791	-0.209778	0.962824	ENSGALT00000002791	0.19508	0.742516	ENSGALT00000002791	0.316287	0.578213	ENSGALT00000002791	0.121207	0.994068	ENSGALT00000002791	-0.387216	0.998587	ENSGALT00000002791	-0.257583
ENSGALT00000002807	-0.0710194	0.969171	ENSGALT00000002807	-0.0282021	0.999953	ENSGALT00000002807	0.0428173	1	ENSGALT00000002807	-0.366685	0.938005	ENSGALT00000002807	-0.572383	0.617799	ENSGALT00000002807	-0.205698	1	ENSGALT00000002807	0.118654	0.814583	ENSGALT00000002807	-0.188473	0.847035	ENSGALT00000002807	-0.307127	0.516173	ENSGALT00000002807	-0.193855	0.905062	ENSGALT00000002807	-0.230359	0.77955	ENSGALT00000002807	-0.036504	0.999999	ENSGALT00000002807	-0.130167	0.822347	ENSGALT00000002807	-0.113184	0.878397	ENSGALT00000002807	0.0169827	0.999999	ENSGALT00000002807	-0.146375	1	ENSGALT00000002807	-0.135123
ENSGALT00000002811	-0.457833	0.836545	ENSGALT00000002811	-0.759005	0.653547	ENSGALT00000002811	-0.301172	0.933814	ENSGALT00000002811	0.369377	1	ENSGALT00000002811	0.138163	0.999942	ENSGALT00000002811	-0.231214	1	ENSGALT00000002811	1.07883	0.21988	ENSGALT00000002811	1.25039	0.320847	ENSGALT00000002811	0.171558	0.931156	ENSGALT00000002811	0.977984	0.735335	ENSGALT00000002811	0.238532	0.959243	ENSGALT00000002811	-0.739452	0.8898	ENSGALT00000002811	-0.232099	0.892676	ENSGALT00000002811	0.0529512	0.999999	ENSGALT00000002811	0.28505	0.989512	ENSGALT00000002811	0.0876512	1	ENSGALT00000002811	-0.033889
ENSGALT00000002818	-0.147743	0.994064	ENSGALT00000002818	0.000727145	0.999953	ENSGALT00000002818	0.14847	1	ENSGALT00000002818	0.2555	1	ENSGALT00000002818	1.3244	0.909034	ENSGALT00000002818	1.0689	0.98166	ENSGALT00000002818	-0.41712	0.848521	ENSGALT00000002818	-0.355308	0.957235	ENSGALT00000002818	0.0618125	1	ENSGALT00000002818	1.52242	0.765757	ENSGALT00000002818	0.339832	0.963356	ENSGALT00000002818	-1.18259	0.88574	ENSGALT00000002818	-0.722522	0.730891	ENSGALT00000002818	-0.604455	0.802348	ENSGALT00000002818	0.118067	0.999999	ENSGALT00000002818	0.812906	1	ENSGALT00000002818	0.540494
ENSGALT00000002822	-0.0497016	0.994495	ENSGALT00000002822	-0.338625	0.766977	ENSGALT00000002822	-0.288923	0.833604	ENSGALT00000002822	-0.113821	1	ENSGALT00000002822	-0.424189	0.911489	ENSGALT00000002822	-0.310369	0.998785	ENSGALT00000002822	0.373541	0.464663	ENSGALT00000002822	0.266265	0.830978	ENSGALT00000002822	-0.107276	0.912393	ENSGALT00000002822	0.418883	0.76815	ENSGALT00000002822	0.319112	0.758285	ENSGALT00000002822	-0.0997714	0.999999	ENSGALT00000002822	0.0926053	0.928243	ENSGALT00000002822	0.0520926	0.985806	ENSGALT00000002822	-0.0405127	0.999999	ENSGALT00000002822	0.131073	1	ENSGALT00000002822	0.276321
ENSGALT00000002834	-0.223407	0.83463	ENSGALT00000002834	-0.11339	0.955134	ENSGALT00000002834	0.110017	0.95989	ENSGALT00000002834	-0.253341	1	ENSGALT00000002834	0.0590519	0.999942	ENSGALT00000002834	0.312392	0.977311	ENSGALT00000002834	-1.25063	0.000194061	ENSGALT00000002834	-0.685347	0.218504	ENSGALT00000002834	0.565284	0.22986	ENSGALT00000002834	-0.111589	0.98522	ENSGALT00000002834	-0.230303	0.806803	ENSGALT00000002834	-0.118714	0.998689	ENSGALT00000002834	-0.00685569	0.999894	ENSGALT00000002834	0.0457143	0.984007	ENSGALT00000002834	0.05257	0.999999	ENSGALT00000002834	0.0407977	1	ENSGALT00000002834	0.191563
ENSGALT00000002837	2.64543	0.999953	ENSGALT00000002837	5.97335	0.999953	ENSGALT00000002837	3.32791	1	ENSGALT00000002837	-1.58808	1	ENSGALT00000002837	-0.351105	0.999942	ENSGALT00000002837	1.23697	1	ENSGALT00000002837	0	1	ENSGALT00000002837	0	0.999914	ENSGALT00000002837	0	1	ENSGALT00000002837	2.16251	0.999946	ENSGALT00000002837	6.8914	0.999999	ENSGALT00000002837	4.72889	0.999999	ENSGALT00000002837	0.966627	0.999894	ENSGALT00000002837	0.920736	0.913052	ENSGALT00000002837	-0.0458905	0.975096	ENSGALT00000002837	-4.29561	0.894876	ENSGALT00000002837	-0.14678
ENSGALT00000002854	-0.0142974	0.999953	ENSGALT00000002854	-0.508629	0.742608	ENSGALT00000002854	-0.494332	0.778739	ENSGALT00000002854	0.386718	1	ENSGALT00000002854	0.997732	0.674827	ENSGALT00000002854	0.611014	0.944416	ENSGALT00000002854	-1.96659	0.00139594	ENSGALT00000002854	-1.12888	0.265347	ENSGALT00000002854	0.837715	0.321087	ENSGALT00000002854	0.633993	0.768497	ENSGALT00000002854	0.197324	0.942512	ENSGALT00000002854	-0.436669	0.938913	ENSGALT00000002854	-0.254234	0.809103	ENSGALT00000002854	-0.423353	0.67457	ENSGALT00000002854	-0.169119	0.998304	ENSGALT00000002854	-0.025863	1	ENSGALT00000002854	-0.19484
ENSGALT00000002857	-0.0626627	0.993944	ENSGALT00000002857	-0.182813	0.943128	ENSGALT00000002857	-0.120151	0.981975	ENSGALT00000002857	-0.0533407	1	ENSGALT00000002857	-0.0940405	0.999942	ENSGALT00000002857	-0.0406999	1	ENSGALT00000002857	-0.00722322	1	ENSGALT00000002857	-0.224621	0.900057	ENSGALT00000002857	-0.217398	0.819887	ENSGALT00000002857	-0.186599	0.969153	ENSGALT00000002857	0.539614	0.629883	ENSGALT00000002857	0.726213	0.632931	ENSGALT00000002857	0.208439	0.812939	ENSGALT00000002857	0.11651	0.938889	ENSGALT00000002857	-0.0919296	0.999999	ENSGALT00000002857	1.14122	0.335941	ENSGALT00000002857	0.457818
ENSGALT00000002870	0.0744904	0.960862	ENSGALT00000002870	-0.0501086	0.989307	ENSGALT00000002870	-0.124599	0.928643	ENSGALT00000002870	-0.402016	0.836393	ENSGALT00000002870	-0.129016	0.999942	ENSGALT00000002870	0.273	0.977311	ENSGALT00000002870	-0.644599	0.0366458	ENSGALT00000002870	-0.371939	0.518524	ENSGALT00000002870	0.27266	0.537254	ENSGALT00000002870	0.248169	0.829521	ENSGALT00000002870	0.0446925	0.998266	ENSGALT00000002870	-0.203476	0.945827	ENSGALT00000002870	0.118794	0.823331	ENSGALT00000002870	0.0352128	0.988461	ENSGALT00000002870	-0.0835814	0.998304	ENSGALT00000002870	0.0163605	1	ENSGALT00000002870	-0.0213091
ENSGALT00000002876	0.369925	0.924944	ENSGALT00000002876	-1.34156	0.556639	ENSGALT00000002876	-1.71148	0.40901	ENSGALT00000002876	-0.425332	1	ENSGALT00000002876	-0.37386	0.999942	ENSGALT00000002876	0.0514724	1	ENSGALT00000002876	0.0212125	1	ENSGALT00000002876	0.605624	0.851278	ENSGALT00000002876	0.584411	0.73873	ENSGALT00000002876	-0.545885	0.918606	ENSGALT00000002876	0.0908402	0.999999	ENSGALT00000002876	0.636726	0.955282	ENSGALT00000002876	1.86397	0.106021	ENSGALT00000002876	1.24513	0.398389	ENSGALT00000002876	-0.618846	0.953358	ENSGALT00000002876	-0.535789	1	ENSGALT00000002876	-0.698507
ENSGALT00000002878	1.55369	0.657599	ENSGALT00000002878	0.849308	0.850529	ENSGALT00000002878	-0.704383	0.901379	ENSGALT00000002878	-1.48403	1	ENSGALT00000002878	-1.30061	0.947155	ENSGALT00000002878	0.183419	1	ENSGALT00000002878	-0.0275197	1	ENSGALT00000002878	-0.0161356	0.999914	ENSGALT00000002878	0.0113841	1	ENSGALT00000002878	-0.201048	0.999946	ENSGALT00000002878	-0.821947	0.878833	ENSGALT00000002878	-0.620899	0.985163	ENSGALT00000002878	-1.77124	0.512731	ENSGALT00000002878	-2.89329	0.268357	ENSGALT00000002878	-1.12205	0.871426	ENSGALT00000002878	5.39988	0.262983	ENSGALT00000002878	4.44599
ENSGALT00000002879	-0.4704	0.657599	ENSGALT00000002879	-0.277208	0.845034	ENSGALT00000002879	0.193193	0.918239	ENSGALT00000002879	0.233644	1	ENSGALT00000002879	0.0963073	0.999942	ENSGALT00000002879	-0.137337	1	ENSGALT00000002879	-0.052797	0.967863	ENSGALT00000002879	-0.0850493	0.98052	ENSGALT00000002879	-0.0322523	0.999146	ENSGALT00000002879	-0.547017	0.681777	ENSGALT00000002879	-0.296006	0.800567	ENSGALT00000002879	0.251011	0.960611	ENSGALT00000002879	-0.412035	0.480235	ENSGALT00000002879	-0.354496	0.609237	ENSGALT00000002879	0.057539	0.999999	ENSGALT00000002879	-0.120818	1	ENSGALT00000002879	-0.274434
ENSGALT00000002882	-0.534507	0.920196	ENSGALT00000002882	-1.05575	0.793352	ENSGALT00000002882	-0.521243	0.93981	ENSGALT00000002882	-0.128082	1	ENSGALT00000002882	0.653338	0.999942	ENSGALT00000002882	0.78142	1	ENSGALT00000002882	1.29396	0.44272	ENSGALT00000002882	1.04539	0.776388	ENSGALT00000002882	-0.248566	0.95143	ENSGALT00000002882	0.0803857	0.999946	ENSGALT00000002882	-0.163647	0.999999	ENSGALT00000002882	-0.244032	0.999999	ENSGALT00000002882	-3.20443	0.0316472	ENSGALT00000002882	-3.96732	0.00369863	ENSGALT00000002882	-0.76289	0.962692	ENSGALT00000002882	0.721265	1	ENSGALT00000002882	-0.0560685
ENSGALT00000002885	-0.163803	0.951195	ENSGALT00000002885	0.381273	0.840853	ENSGALT00000002885	0.545075	0.725659	ENSGALT00000002885	-0.278898	1	ENSGALT00000002885	0.180169	0.999942	ENSGALT00000002885	0.459067	0.995156	ENSGALT00000002885	-2.51965	7.44095e-06	ENSGALT00000002885	-0.362418	0.8406	ENSGALT00000002885	2.15723	0.00355872	ENSGALT00000002885	-0.102027	0.999946	ENSGALT00000002885	0.246534	0.905983	ENSGALT00000002885	0.34856	0.959743	ENSGALT00000002885	1.04351	0.11252	ENSGALT00000002885	1.17588	0.0623027	ENSGALT00000002885	0.132371	0.999999	ENSGALT00000002885	0.220962	1	ENSGALT00000002885	0.516946
ENSGALT00000002894	0.370091	0.900118	ENSGALT00000002894	0.193098	0.975821	ENSGALT00000002894	-0.176993	0.988116	ENSGALT00000002894	-0.257917	1	ENSGALT00000002894	0.153011	0.999942	ENSGALT00000002894	0.410928	1	ENSGALT00000002894	-0.764937	0.448542	ENSGALT00000002894	-0.140459	0.987697	ENSGALT00000002894	0.624478	0.628386	ENSGALT00000002894	-0.312981	0.966505	ENSGALT00000002894	-0.0846335	0.999999	ENSGALT00000002894	0.228348	0.999999	ENSGALT00000002894	-0.0233193	0.999894	ENSGALT00000002894	0.22902	0.915807	ENSGALT00000002894	0.252339	0.996818	ENSGALT00000002894	-0.629656	1	ENSGALT00000002894	0.0709166
ENSGALT00000002898	1.75815	0.725856	ENSGALT00000002898	0.298176	0.985367	ENSGALT00000002898	-1.45997	0.765762	ENSGALT00000002898	-1.00567	1	ENSGALT00000002898	-0.120137	0.999942	ENSGALT00000002898	0.885535	1	ENSGALT00000002898	3.27571	0.329898	ENSGALT00000002898	1.20003	0.811905	ENSGALT00000002898	-2.07568	0.569735	ENSGALT00000002898	1.12035	0.999946	ENSGALT00000002898	-0.705238	0.999999	ENSGALT00000002898	-1.82559	0.958747	ENSGALT00000002898	-0.42929	0.776873	ENSGALT00000002898	-3.74899	0.132196	ENSGALT00000002898	-3.3197	0.478076	ENSGALT00000002898	2.69045	1	ENSGALT00000002898	-0.545786
ENSGALT00000002899	-1.96805	0.588846	ENSGALT00000002899	-0.893687	0.921865	ENSGALT00000002899	1.07437	0.898839	ENSGALT00000002899	-1.49357	1	ENSGALT00000002899	-0.750448	0.99893	ENSGALT00000002899	0.743125	1	ENSGALT00000002899	-2.05905	0.536404	ENSGALT00000002899	1.10168	0.965323	ENSGALT00000002899	3.16072	0.22502	ENSGALT00000002899	-0.189416	0.999946	ENSGALT00000002899	-1.34071	0.999999	ENSGALT00000002899	-1.15129	0.936183	ENSGALT00000002899	-3.03904	0.291618	ENSGALT00000002899	-3.61558	0.25387	ENSGALT00000002899	-0.57654	0.987211	ENSGALT00000002899	-1.38175	1	ENSGALT00000002899	-0.471183
ENSGALT00000002902	-1.62265	0.913412	ENSGALT00000002902	-1.31185	0.999953	ENSGALT00000002902	0.310799	1	ENSGALT00000002902	1.73407	1	ENSGALT00000002902	1.70999	0.984546	ENSGALT00000002902	-0.0240814	1	ENSGALT00000002902	2.57924	0.587253	ENSGALT00000002902	3.36674	0.613763	ENSGALT00000002902	0.787501	0.937657	ENSGALT00000002902	0.408678	0.999946	ENSGALT00000002902	0.626683	0.999999	ENSGALT00000002902	0.218005	0.999999	ENSGALT00000002902	-2.34592	0.58503	ENSGALT00000002902	-2.49778	0.5823	ENSGALT00000002902	-0.151857	0.999999	ENSGALT00000002902	-0.761005	1	ENSGALT00000002902	-1.16917
ENSGALT00000002907	-0.548682	0.506341	ENSGALT00000002907	-0.0837831	0.978516	ENSGALT00000002907	0.464899	0.587151	ENSGALT00000002907	-0.0476046	1	ENSGALT00000002907	-0.243555	0.985789	ENSGALT00000002907	-0.19595	1	ENSGALT00000002907	-0.549994	0.18244	ENSGALT00000002907	-0.453526	0.545122	ENSGALT00000002907	0.0964685	0.912891	ENSGALT00000002907	-0.32101	0.815934	ENSGALT00000002907	-0.272162	0.77903	ENSGALT00000002907	0.0488482	0.999999	ENSGALT00000002907	-0.287692	0.587327	ENSGALT00000002907	-0.391326	0.467203	ENSGALT00000002907	-0.103634	0.998304	ENSGALT00000002907	-0.200517	1	ENSGALT00000002907	-0.188868
ENSGALT00000002911	0.214078	0.938971	ENSGALT00000002911	-0.165302	0.968143	ENSGALT00000002911	-0.37938	0.865673	ENSGALT00000002911	-0.270071	1	ENSGALT00000002911	0.298724	0.999942	ENSGALT00000002911	0.568794	0.977311	ENSGALT00000002911	-1.17572	0.0874407	ENSGALT00000002911	-0.147294	0.972691	ENSGALT00000002911	1.02843	0.225724	ENSGALT00000002911	0.570254	0.815523	ENSGALT00000002911	0.322024	0.876478	ENSGALT00000002911	-0.248231	0.991102	ENSGALT00000002911	0.409655	0.684044	ENSGALT00000002911	0.0393478	0.999999	ENSGALT00000002911	-0.370307	0.955561	ENSGALT00000002911	0.23615	1	ENSGALT00000002911	0.447489
ENSGALT00000002917	-0.118411	0.999233	ENSGALT00000002917	1.85369	0.386703	ENSGALT00000002917	1.9721	0.38933	ENSGALT00000002917	-2.00555	0.689965	ENSGALT00000002917	0.438719	0.999942	ENSGALT00000002917	2.44427	0.364099	ENSGALT00000002917	-0.911133	0.560696	ENSGALT00000002917	0.4015	0.944418	ENSGALT00000002917	1.31263	0.444358	ENSGALT00000002917	0.156245	0.999946	ENSGALT00000002917	2.4952	0.222191	ENSGALT00000002917	2.33895	0.347163	ENSGALT00000002917	-2.9254	0.0245972	ENSGALT00000002917	0.10183	0.999999	ENSGALT00000002917	3.02723	0.0315724	ENSGALT00000002917	-3.50856	0.15727	ENSGALT00000002917	-1.24616
ENSGALT00000002918	0.892023	0.726801	ENSGALT00000002918	-0.137166	0.994637	ENSGALT00000002918	-1.02919	0.707813	ENSGALT00000002918	0.545335	1	ENSGALT00000002918	-0.569327	0.994236	ENSGALT00000002918	-1.11466	0.939567	ENSGALT00000002918	-2.34673	0.0384828	ENSGALT00000002918	-2.09402	0.163438	ENSGALT00000002918	0.252708	0.936273	ENSGALT00000002918	0.47566	0.945543	ENSGALT00000002918	0.987362	0.629883	ENSGALT00000002918	0.511702	0.980825	ENSGALT00000002918	1.71129	0.140194	ENSGALT00000002918	-0.477913	0.798734	ENSGALT00000002918	-2.18921	0.11956	ENSGALT00000002918	0.927723	1	ENSGALT00000002918	0.759555
ENSGALT00000002921	0.00151509	0.999953	ENSGALT00000002921	0.212201	0.996306	ENSGALT00000002921	0.210686	1	ENSGALT00000002921	0.0565851	1	ENSGALT00000002921	0.539678	0.999942	ENSGALT00000002921	0.483093	1	ENSGALT00000002921	1.13466	0.582542	ENSGALT00000002921	2.31827	0.443686	ENSGALT00000002921	1.18361	0.62807	ENSGALT00000002921	0.992547	0.905081	ENSGALT00000002921	0.334989	0.983057	ENSGALT00000002921	-0.657558	0.985714	ENSGALT00000002921	-5.88026	0.000961232	ENSGALT00000002921	-6.18259	0.000354914	ENSGALT00000002921	-0.302331	0.999999	ENSGALT00000002921	-1.07287	1	ENSGALT00000002921	-0.788457
ENSGALT00000002925	-0.183051	0.947106	ENSGALT00000002925	0.985119	0.340112	ENSGALT00000002925	1.16817	0.236899	ENSGALT00000002925	-0.494725	1	ENSGALT00000002925	0.643376	0.908526	ENSGALT00000002925	1.1381	0.450138	ENSGALT00000002925	-0.422038	0.593963	ENSGALT00000002925	0.338631	0.864581	ENSGALT00000002925	0.760669	0.356959	ENSGALT00000002925	0.00450428	0.999946	ENSGALT00000002925	0.928648	0.405839	ENSGALT00000002925	0.924144	0.55241	ENSGALT00000002925	0.0872295	0.96782	ENSGALT00000002925	1.17757	0.0720051	ENSGALT00000002925	1.09034	0.221401	ENSGALT00000002925	0.511704	1	ENSGALT00000002925	0.666542
ENSGALT00000002930	-0.256062	0.96672	ENSGALT00000002930	0.83989	0.797997	ENSGALT00000002930	1.09595	0.701719	ENSGALT00000002930	-2.26915	0.512087	ENSGALT00000002930	-0.994106	0.953949	ENSGALT00000002930	1.27504	0.902554	ENSGALT00000002930	-0.642498	0.675721	ENSGALT00000002930	-0.273881	0.967424	ENSGALT00000002930	0.368617	0.871067	ENSGALT00000002930	0.650271	0.913197	ENSGALT00000002930	1.34663	0.57959	ENSGALT00000002930	0.696356	0.95358	ENSGALT00000002930	-2.43348	0.0434632	ENSGALT00000002930	-1.4354	0.332328	ENSGALT00000002930	0.998089	0.83665	ENSGALT00000002930	-1.30473	0.938798	ENSGALT00000002930	0.298133
ENSGALT00000002939	-5.06594	0.577354	ENSGALT00000002939	-4.52043	0.999953	ENSGALT00000002939	0.545517	1	ENSGALT00000002939	1.9921	1	ENSGALT00000002939	3.59364	0.870445	ENSGALT00000002939	1.60154	1	ENSGALT00000002939	-1.7165	0.81417	ENSGALT00000002939	-0.210152	0.895817	ENSGALT00000002939	1.50635	0.699541	ENSGALT00000002939	7.52071	0.557669	ENSGALT00000002939	4.46549	0.999999	ENSGALT00000002939	-3.05523	0.999999	ENSGALT00000002939	-1.24517	0.718965	ENSGALT00000002939	-1.66116	0.999999	ENSGALT00000002939	-0.415992	0.999999	ENSGALT00000002939	-0.525752	1	ENSGALT00000002939	-0.664515
ENSGALT00000002944	0.319431	0.79084	ENSGALT00000002944	0.126603	0.96238	ENSGALT00000002944	-0.192829	0.91866	ENSGALT00000002944	0.135495	1	ENSGALT00000002944	0.512707	0.847539	ENSGALT00000002944	0.377212	0.98166	ENSGALT00000002944	0.00783226	1	ENSGALT00000002944	-0.0831776	0.980862	ENSGALT00000002944	-0.0910099	0.938031	ENSGALT00000002944	0.432715	0.778494	ENSGALT00000002944	0.588369	0.495657	ENSGALT00000002944	0.155654	0.995722	ENSGALT00000002944	0.176346	0.822418	ENSGALT00000002944	0.254565	0.750733	ENSGALT00000002944	0.0782192	0.999999	ENSGALT00000002944	0.000256524	1	ENSGALT00000002944	-0.364517
ENSGALT00000002967	-0.223835	0.934208	ENSGALT00000002967	-0.911009	0.451555	ENSGALT00000002967	-0.687175	0.669403	ENSGALT00000002967	-0.0505964	1	ENSGALT00000002967	-0.837574	0.807158	ENSGALT00000002967	-0.786978	0.89042	ENSGALT00000002967	-1.18738	0.0840405	ENSGALT00000002967	-1.76935	0.0490194	ENSGALT00000002967	-0.581968	0.53905	ENSGALT00000002967	-0.591905	0.801644	ENSGALT00000002967	-1.0292	0.385912	ENSGALT00000002967	-0.437298	0.947187	ENSGALT00000002967	-0.953217	0.223299	ENSGALT00000002967	-1.56177	0.0183729	ENSGALT00000002967	-0.608552	0.823351	ENSGALT00000002967	-0.689011	0.994845	ENSGALT00000002967	-0.622236
ENSGALT00000002974	-0.471641	0.785266	ENSGALT00000002974	-0.0773257	0.997982	ENSGALT00000002974	0.394315	0.854143	ENSGALT00000002974	0.22131	1	ENSGALT00000002974	0.527605	0.971306	ENSGALT00000002974	0.306295	1	ENSGALT00000002974	-0.77758	0.303162	ENSGALT00000002974	0.0169738	0.999914	ENSGALT00000002974	0.794553	0.363165	ENSGALT00000002974	0.526028	0.868475	ENSGALT00000002974	-0.272211	0.917421	ENSGALT00000002974	-0.798239	0.780963	ENSGALT00000002974	-0.237403	0.855535	ENSGALT00000002974	-0.00829705	0.999999	ENSGALT00000002974	0.229106	0.990172	ENSGALT00000002974	0.419942	1	ENSGALT00000002974	0.545211
ENSGALT00000002987	-0.291064	0.957972	ENSGALT00000002987	-0.561896	0.896893	ENSGALT00000002987	-0.270832	0.979161	ENSGALT00000002987	-1.42156	0.919652	ENSGALT00000002987	-1.74954	0.747647	ENSGALT00000002987	-0.327977	1	ENSGALT00000002987	0.192779	0.945436	ENSGALT00000002987	-0.788792	0.826098	ENSGALT00000002987	-0.981571	0.540927	ENSGALT00000002987	0.53259	0.989219	ENSGALT00000002987	0.19875	0.999999	ENSGALT00000002987	-0.33384	0.999999	ENSGALT00000002987	-4.38274	0.000917191	ENSGALT00000002987	-4.13757	0.00107663	ENSGALT00000002987	0.245164	0.999999	ENSGALT00000002987	-0.622622	1	ENSGALT00000002987	-1.26046
ENSGALT00000002990	-4.03907	0.249013	ENSGALT00000002990	-3.9741	0.0381818	ENSGALT00000002990	0.0649658	1	ENSGALT00000002990	1.42275	1	ENSGALT00000002990	1.66396	0.942467	ENSGALT00000002990	0.241216	1	ENSGALT00000002990	0.305896	0.920003	ENSGALT00000002990	2.13654	0.517313	ENSGALT00000002990	1.83064	0.435939	ENSGALT00000002990	-0.178435	0.999946	ENSGALT00000002990	-0.803271	0.999999	ENSGALT00000002990	-0.624835	0.994152	ENSGALT00000002990	-2.38812	0.502704	ENSGALT00000002990	-1.28369	0.676019	ENSGALT00000002990	1.10443	0.912415	ENSGALT00000002990	0.90136	1	ENSGALT00000002990	2.83508
ENSGALT00000002994	0.229586	0.999953	ENSGALT00000002994	5.36908	0.0724987	ENSGALT00000002994	5.1395	1	ENSGALT00000002994	-3.42424	0.831629	ENSGALT00000002994	0.443614	0.999942	ENSGALT00000002994	3.86785	0.777954	ENSGALT00000002994	0.255477	0.996366	ENSGALT00000002994	1.19858	0.780973	ENSGALT00000002994	0.943104	0.864707	ENSGALT00000002994	-1.07615	0.897802	ENSGALT00000002994	2.22582	0.427311	ENSGALT00000002994	3.30197	0.465953	ENSGALT00000002994	-0.724837	0.686454	ENSGALT00000002994	1.68257	0.40472	ENSGALT00000002994	2.40741	0.827433	ENSGALT00000002994	0.690733	1	ENSGALT00000002994	0.545613
ENSGALT00000003000	-0.0716453	0.990777	ENSGALT00000003000	0.165269	0.954455	ENSGALT00000003000	0.236914	0.912573	ENSGALT00000003000	0.351002	1	ENSGALT00000003000	-0.231669	0.999942	ENSGALT00000003000	-0.58267	0.90896	ENSGALT00000003000	0.138902	0.872437	ENSGALT00000003000	-0.630296	0.531991	ENSGALT00000003000	-0.769199	0.25852	ENSGALT00000003000	-0.918827	0.515006	ENSGALT00000003000	-0.511064	0.653214	ENSGALT00000003000	0.407763	0.920219	ENSGALT00000003000	-0.426176	0.54046	ENSGALT00000003000	-0.066007	0.983503	ENSGALT00000003000	0.360169	0.922518	ENSGALT00000003000	0.316108	1	ENSGALT00000003000	-0.476458
ENSGALT00000003005	-0.0865682	0.974817	ENSGALT00000003005	-0.00301059	0.999953	ENSGALT00000003005	0.0835576	0.994049	ENSGALT00000003005	-0.506245	0.920233	ENSGALT00000003005	0.169435	0.999942	ENSGALT00000003005	0.67568	0.701011	ENSGALT00000003005	0.191107	0.767312	ENSGALT00000003005	0.252861	0.850572	ENSGALT00000003005	0.0617539	0.968436	ENSGALT00000003005	-0.517625	0.699906	ENSGALT00000003005	-0.490531	0.61199	ENSGALT00000003005	0.0270937	0.999999	ENSGALT00000003005	-0.254785	0.708168	ENSGALT00000003005	0.166587	0.865559	ENSGALT00000003005	0.421372	0.806952	ENSGALT00000003005	-0.378555	1	ENSGALT00000003005	-0.168974
ENSGALT00000003008	0.445496	0.79567	ENSGALT00000003008	0.292172	0.901122	ENSGALT00000003008	-0.153324	0.977431	ENSGALT00000003008	-0.0470818	1	ENSGALT00000003008	0.681109	0.89771	ENSGALT00000003008	0.728191	0.891409	ENSGALT00000003008	0.864923	0.205706	ENSGALT00000003008	0.430606	0.808543	ENSGALT00000003008	-0.434317	0.64164	ENSGALT00000003008	1.11786	0.515006	ENSGALT00000003008	0.934484	0.420652	ENSGALT00000003008	-0.183375	0.999999	ENSGALT00000003008	-0.105288	0.954767	ENSGALT00000003008	0.26323	0.842125	ENSGALT00000003008	0.368518	0.952083	ENSGALT00000003008	0.734801	0.927484	ENSGALT00000003008	-0.108026
ENSGALT00000003009	-0.529537	0.812712	ENSGALT00000003009	-0.763917	0.664063	ENSGALT00000003009	-0.23438	0.960992	ENSGALT00000003009	-0.61602	1	ENSGALT00000003009	-0.101702	0.999942	ENSGALT00000003009	0.514318	1	ENSGALT00000003009	0.192442	0.887189	ENSGALT00000003009	0.032861	0.999914	ENSGALT00000003009	-0.159581	0.937498	ENSGALT00000003009	0.582059	0.853626	ENSGALT00000003009	0.274624	0.927025	ENSGALT00000003009	-0.307435	0.985732	ENSGALT00000003009	-1.2691	0.148029	ENSGALT00000003009	-1.00582	0.311516	ENSGALT00000003009	0.26328	0.991949	ENSGALT00000003009	0.479739	1	ENSGALT00000003009	-0.0133714
ENSGALT00000003012	0.27216	0.962599	ENSGALT00000003012	1.69632	0.655953	ENSGALT00000003012	1.42416	0.756965	ENSGALT00000003012	-0.230437	1	ENSGALT00000003012	1.09629	0.986443	ENSGALT00000003012	1.32673	0.995785	ENSGALT00000003012	-0.220912	0.934333	ENSGALT00000003012	-0.0646357	0.999914	ENSGALT00000003012	0.156276	0.974131	ENSGALT00000003012	-0.514992	0.956546	ENSGALT00000003012	-2.58795	0.420652	ENSGALT00000003012	-2.07296	0.739204	ENSGALT00000003012	-1.08489	0.504521	ENSGALT00000003012	-1.00799	0.705651	ENSGALT00000003012	0.0769036	0.999999	ENSGALT00000003012	-0.230123	1	ENSGALT00000003012	-1.50047
ENSGALT00000003013	0.0395106	0.999953	ENSGALT00000003013	-0.257608	0.938717	ENSGALT00000003013	-0.297119	0.925684	ENSGALT00000003013	-0.0428507	1	ENSGALT00000003013	0.153356	0.999942	ENSGALT00000003013	0.196207	1	ENSGALT00000003013	0.151303	0.908724	ENSGALT00000003013	0.0564497	0.999914	ENSGALT00000003013	-0.0948534	0.97038	ENSGALT00000003013	0.156693	0.999946	ENSGALT00000003013	0.106491	0.997806	ENSGALT00000003013	-0.0502023	0.999999	ENSGALT00000003013	-0.268798	0.833233	ENSGALT00000003013	-0.534481	0.632877	ENSGALT00000003013	-0.265683	0.988141	ENSGALT00000003013	-0.17595	1	ENSGALT00000003013	-0.491843
ENSGALT00000003015	0.1096	0.990466	ENSGALT00000003015	-0.0705469	0.999953	ENSGALT00000003015	-0.180147	0.98209	ENSGALT00000003015	-0.161074	1	ENSGALT00000003015	0.11994	0.999942	ENSGALT00000003015	0.281014	1	ENSGALT00000003015	-0.560412	0.593276	ENSGALT00000003015	0.369906	0.896031	ENSGALT00000003015	0.930318	0.386201	ENSGALT00000003015	0.521174	0.891613	ENSGALT00000003015	0.600025	0.776086	ENSGALT00000003015	0.0788508	0.999999	ENSGALT00000003015	1.07397	0.287053	ENSGALT00000003015	0.629196	0.636966	ENSGALT00000003015	-0.444769	0.955561	ENSGALT00000003015	-0.198585	1	ENSGALT00000003015	0.223822
ENSGALT00000003016	2.6534	0.581166	ENSGALT00000003016	2.61411	0.531957	ENSGALT00000003016	-0.0392881	1	ENSGALT00000003016	2.46379	0.919403	ENSGALT00000003016	3.76071	0.735665	ENSGALT00000003016	1.29692	1	ENSGALT00000003016	3.85182	0.205365	ENSGALT00000003016	5.13988	0.163438	ENSGALT00000003016	1.28806	0.782042	ENSGALT00000003016	-2.40732	0.841769	ENSGALT00000003016	-1.75846	0.770693	ENSGALT00000003016	0.648863	0.999999	ENSGALT00000003016	0.673201	0.894815	ENSGALT00000003016	0.455864	0.937612	ENSGALT00000003016	-0.217337	0.999999	ENSGALT00000003016	-1.45783	1	ENSGALT00000003016	-3.32946
ENSGALT00000003018	0.535924	0.501764	ENSGALT00000003018	0.419098	0.585922	ENSGALT00000003018	-0.116825	0.961175	ENSGALT00000003018	0.00168736	1	ENSGALT00000003018	0.0715704	0.999942	ENSGALT00000003018	0.0698831	1	ENSGALT00000003018	0.36266	0.412737	ENSGALT00000003018	-0.184384	0.878651	ENSGALT00000003018	-0.547044	0.2821	ENSGALT00000003018	0.633817	0.557669	ENSGALT00000003018	0.512019	0.45212	ENSGALT00000003018	-0.121798	0.999742	ENSGALT00000003018	0.338821	0.480051	ENSGALT00000003018	0.200276	0.764543	ENSGALT00000003018	-0.138545	0.988985	ENSGALT00000003018	0.492645	0.852013	ENSGALT00000003018	0.0170239
ENSGALT00000003019	-0.00635409	0.999953	ENSGALT00000003019	-0.285308	0.938465	ENSGALT00000003019	-0.278954	0.942703	ENSGALT00000003019	-0.266612	1	ENSGALT00000003019	-0.738711	0.933859	ENSGALT00000003019	-0.472099	1	ENSGALT00000003019	-0.404033	0.71334	ENSGALT00000003019	-0.509112	0.827619	ENSGALT00000003019	-0.10508	0.97123	ENSGALT00000003019	-0.888551	0.699906	ENSGALT00000003019	-0.281808	0.921185	ENSGALT00000003019	0.606743	0.912956	ENSGALT00000003019	-0.472404	0.665151	ENSGALT00000003019	-0.757332	0.464543	ENSGALT00000003019	-0.284928	0.987211	ENSGALT00000003019	0.717241	1	ENSGALT00000003019	-0.328852
ENSGALT00000003023	-0.134576	0.999783	ENSGALT00000003023	-0.264552	0.985367	ENSGALT00000003023	-0.129975	1	ENSGALT00000003023	-0.198057	1	ENSGALT00000003023	0.0752134	0.999942	ENSGALT00000003023	0.27327	1	ENSGALT00000003023	-1.08853	0.612585	ENSGALT00000003023	-1.07046	0.809276	ENSGALT00000003023	0.0180689	1	ENSGALT00000003023	1.94358	0.699906	ENSGALT00000003023	1.27184	0.738386	ENSGALT00000003023	-0.671745	0.980002	ENSGALT00000003023	0.0701295	0.999894	ENSGALT00000003023	0.0353044	0.999999	ENSGALT00000003023	-0.0348251	0.999999	ENSGALT00000003023	0.642564	1	ENSGALT00000003023	0.911551
ENSGALT00000003024	0.452672	0.945306	ENSGALT00000003024	0.0942522	0.999953	ENSGALT00000003024	-0.35842	0.986625	ENSGALT00000003024	0.372574	1	ENSGALT00000003024	1.89955	0.909034	ENSGALT00000003024	1.52697	0.990409	ENSGALT00000003024	-0.495423	0.835439	ENSGALT00000003024	0.624681	0.913162	ENSGALT00000003024	1.1201	0.677639	ENSGALT00000003024	-0.187534	0.999946	ENSGALT00000003024	0.603639	0.913457	ENSGALT00000003024	0.791173	0.976188	ENSGALT00000003024	1.66913	0.353389	ENSGALT00000003024	1.03968	0.668936	ENSGALT00000003024	-0.629457	0.984997	ENSGALT00000003024	1.38149	1	ENSGALT00000003024	-0.343056
ENSGALT00000003030	0.591035	0.812931	ENSGALT00000003030	0.751573	0.685662	ENSGALT00000003030	0.160538	0.99467	ENSGALT00000003030	-0.179647	1	ENSGALT00000003030	0.362418	0.999942	ENSGALT00000003030	0.542065	1	ENSGALT00000003030	-0.119967	0.964253	ENSGALT00000003030	1.32961	0.302371	ENSGALT00000003030	1.44957	0.272532	ENSGALT00000003030	-1.10006	0.699906	ENSGALT00000003030	-0.236151	0.958912	ENSGALT00000003030	0.863911	0.836812	ENSGALT00000003030	0.524098	0.720183	ENSGALT00000003030	-0.24362	0.909376	ENSGALT00000003030	-0.767718	0.840855	ENSGALT00000003030	0.360662	1	ENSGALT00000003030	0.657261
ENSGALT00000003045	0.28155	0.846539	ENSGALT00000003045	-0.0369545	0.999953	ENSGALT00000003045	-0.318504	0.831234	ENSGALT00000003045	-0.152633	1	ENSGALT00000003045	-0.303575	0.985789	ENSGALT00000003045	-0.150942	1	ENSGALT00000003045	-0.0873906	0.930376	ENSGALT00000003045	-0.986807	0.157941	ENSGALT00000003045	-0.899416	0.151817	ENSGALT00000003045	0.324693	0.872705	ENSGALT00000003045	0.015419	0.999999	ENSGALT00000003045	-0.309274	0.944798	ENSGALT00000003045	-0.169103	0.844389	ENSGALT00000003045	-0.364248	0.612092	ENSGALT00000003045	-0.195144	0.984067	ENSGALT00000003045	-0.0098462	1	ENSGALT00000003045	-0.0867455
ENSGALT00000003047	0.358883	0.663218	ENSGALT00000003047	0.216595	0.839643	ENSGALT00000003047	-0.142288	0.928643	ENSGALT00000003047	-0.248859	1	ENSGALT00000003047	-0.000531583	0.999942	ENSGALT00000003047	0.248328	1	ENSGALT00000003047	0.146409	0.769311	ENSGALT00000003047	-0.0427697	0.996757	ENSGALT00000003047	-0.189178	0.74389	ENSGALT00000003047	0.686755	0.433464	ENSGALT00000003047	0.265326	0.748153	ENSGALT00000003047	-0.42143	0.76615	ENSGALT00000003047	-0.278158	0.548583	ENSGALT00000003047	-0.194381	0.748449	ENSGALT00000003047	0.0837768	0.999999	ENSGALT00000003047	-0.181921	1	ENSGALT00000003047	-0.280439
ENSGALT00000003058	-0.717704	0.83163	ENSGALT00000003058	-1.75655	0.371546	ENSGALT00000003058	-1.03884	0.749287	ENSGALT00000003058	0.137546	1	ENSGALT00000003058	0.919113	0.96755	ENSGALT00000003058	0.781567	1	ENSGALT00000003058	-0.814698	0.602512	ENSGALT00000003058	-0.600983	0.877114	ENSGALT00000003058	0.213715	0.959054	ENSGALT00000003058	1.42288	0.699906	ENSGALT00000003058	-0.198478	0.993	ENSGALT00000003058	-1.62136	0.778525	ENSGALT00000003058	0.244635	0.934617	ENSGALT00000003058	0.190377	0.96935	ENSGALT00000003058	-0.054258	0.999999	ENSGALT00000003058	-0.968759	1	ENSGALT00000003058	-1.92914
ENSGALT00000003062	0.140843	0.924944	ENSGALT00000003062	-0.196906	0.883367	ENSGALT00000003062	-0.33775	0.744783	ENSGALT00000003062	-0.00467846	1	ENSGALT00000003062	-0.129458	0.999942	ENSGALT00000003062	-0.12478	1	ENSGALT00000003062	0.441653	0.307364	ENSGALT00000003062	-0.115982	0.946369	ENSGALT00000003062	-0.557635	0.271529	ENSGALT00000003062	0.442024	0.699906	ENSGALT00000003062	0.387866	0.635236	ENSGALT00000003062	-0.0541581	0.999999	ENSGALT00000003062	0.0834795	0.927857	ENSGALT00000003062	0.025685	0.999999	ENSGALT00000003062	-0.0577945	0.999999	ENSGALT00000003062	0.157317	1	ENSGALT00000003062	-0.367911
ENSGALT00000003064	0.256634	0.83463	ENSGALT00000003064	0.256965	0.842758	ENSGALT00000003064	0.000331009	1	ENSGALT00000003064	0.0279416	1	ENSGALT00000003064	0.193889	0.999942	ENSGALT00000003064	0.165947	1	ENSGALT00000003064	0.36059	0.463621	ENSGALT00000003064	-0.0408201	0.999914	ENSGALT00000003064	-0.40141	0.487899	ENSGALT00000003064	0.0375357	0.999946	ENSGALT00000003064	0.219409	0.850735	ENSGALT00000003064	0.181873	0.98329	ENSGALT00000003064	-0.279932	0.631521	ENSGALT00000003064	0.027544	0.999999	ENSGALT00000003064	0.307476	0.898723	ENSGALT00000003064	-0.206354	1	ENSGALT00000003064	-0.204057
ENSGALT00000003067	-0.144067	0.912995	ENSGALT00000003067	0.217263	0.849215	ENSGALT00000003067	0.36133	0.690162	ENSGALT00000003067	-0.282885	1	ENSGALT00000003067	0.198055	0.995675	ENSGALT00000003067	0.480939	0.820107	ENSGALT00000003067	-0.382765	0.361815	ENSGALT00000003067	-0.208871	0.847876	ENSGALT00000003067	0.173894	0.785456	ENSGALT00000003067	-0.185928	0.925373	ENSGALT00000003067	0.158914	0.897911	ENSGALT00000003067	0.344842	0.867455	ENSGALT00000003067	-0.253394	0.623589	ENSGALT00000003067	-0.108105	0.901323	ENSGALT00000003067	0.145288	0.987211	ENSGALT00000003067	-0.158652	1	ENSGALT00000003067	-0.16047
ENSGALT00000003070	0.151964	0.924196	ENSGALT00000003070	0.113568	0.962977	ENSGALT00000003070	-0.0383955	1	ENSGALT00000003070	0.0314928	1	ENSGALT00000003070	-0.0545527	0.999942	ENSGALT00000003070	-0.0860456	1	ENSGALT00000003070	0.607313	0.169725	ENSGALT00000003070	-0.0146286	0.999914	ENSGALT00000003070	-0.621942	0.246812	ENSGALT00000003070	-0.0524361	0.999946	ENSGALT00000003070	0.148099	0.924268	ENSGALT00000003070	0.200535	0.976188	ENSGALT00000003070	-0.338979	0.536137	ENSGALT00000003070	-0.0981553	0.932567	ENSGALT00000003070	0.240824	0.953636	ENSGALT00000003070	0.235285	1	ENSGALT00000003070	-0.0468421
ENSGALT00000003085	-0.255791	0.884887	ENSGALT00000003085	-0.271165	0.884023	ENSGALT00000003085	-0.0153735	1	ENSGALT00000003085	-0.193093	1	ENSGALT00000003085	0.452869	0.955429	ENSGALT00000003085	0.645962	0.869619	ENSGALT00000003085	-0.317361	0.657871	ENSGALT00000003085	-0.101792	0.980153	ENSGALT00000003085	0.215569	0.828468	ENSGALT00000003085	0.904072	0.557669	ENSGALT00000003085	0.389578	0.764776	ENSGALT00000003085	-0.514494	0.858455	ENSGALT00000003085	0.16077	0.877539	ENSGALT00000003085	-0.221366	0.840103	ENSGALT00000003085	-0.382136	0.909043	ENSGALT00000003085	0.121973	1	ENSGALT00000003085	0.126674
ENSGALT00000003088	-0.472791	0.915462	ENSGALT00000003088	0.126519	0.999953	ENSGALT00000003088	0.59931	0.90663	ENSGALT00000003088	0.158069	1	ENSGALT00000003088	-0.787315	0.986748	ENSGALT00000003088	-0.945384	0.995785	ENSGALT00000003088	2.09348	0.218343	ENSGALT00000003088	1.08218	0.704536	ENSGALT00000003088	-1.01131	0.657019	ENSGALT00000003088	0.0676301	0.999946	ENSGALT00000003088	0.384938	0.95364	ENSGALT00000003088	0.317307	0.999999	ENSGALT00000003088	-0.181071	0.97388	ENSGALT00000003088	-0.401928	0.898731	ENSGALT00000003088	-0.220856	0.999999	ENSGALT00000003088	0.296311	1	ENSGALT00000003088	-0.282267
ENSGALT00000003090	-0.325681	0.810267	ENSGALT00000003090	-0.555421	0.562708	ENSGALT00000003090	-0.22974	0.901379	ENSGALT00000003090	0.182298	1	ENSGALT00000003090	-0.0493805	0.999942	ENSGALT00000003090	-0.231679	1	ENSGALT00000003090	-0.300155	0.633604	ENSGALT00000003090	-0.0351975	0.999914	ENSGALT00000003090	0.264958	0.734638	ENSGALT00000003090	-0.177212	0.970384	ENSGALT00000003090	-0.180519	0.9226	ENSGALT00000003090	-0.00330687	0.999999	ENSGALT00000003090	-0.259352	0.737385	ENSGALT00000003090	-0.898048	0.0912906	ENSGALT00000003090	-0.638695	0.571942	ENSGALT00000003090	0.227045	1	ENSGALT00000003090	-0.201952
ENSGALT00000003093	0.242942	0.995474	ENSGALT00000003093	-2.65361	0.627484	ENSGALT00000003093	-2.89655	0.664627	ENSGALT00000003093	-2.18025	0.942687	ENSGALT00000003093	0.188949	0.999942	ENSGALT00000003093	2.3692	0.991189	ENSGALT00000003093	0.565522	0.866855	ENSGALT00000003093	-0.199088	0.999914	ENSGALT00000003093	-0.764611	0.915965	ENSGALT00000003093	-0.0258814	0.999946	ENSGALT00000003093	-0.608843	0.916861	ENSGALT00000003093	-0.582962	0.996806	ENSGALT00000003093	1.50785	0.473261	ENSGALT00000003093	1.3012	0.601133	ENSGALT00000003093	-0.206652	0.999999	ENSGALT00000003093	1.83661	1	ENSGALT00000003093	2.44585
ENSGALT00000003103	0.706188	0.719351	ENSGALT00000003103	-0.165049	0.981327	ENSGALT00000003103	-0.871238	0.64809	ENSGALT00000003103	0.277253	1	ENSGALT00000003103	-0.196599	0.999942	ENSGALT00000003103	-0.473852	1	ENSGALT00000003103	0.565118	0.560081	ENSGALT00000003103	-0.592016	0.77177	ENSGALT00000003103	-1.15713	0.260136	ENSGALT00000003103	0.895454	0.699906	ENSGALT00000003103	0.391537	0.87017	ENSGALT00000003103	-0.503917	0.949829	ENSGALT00000003103	-0.0182158	0.999894	ENSGALT00000003103	-0.355442	0.820599	ENSGALT00000003103	-0.337226	0.984067	ENSGALT00000003103	0.279807	1	ENSGALT00000003103	-0.119851
ENSGALT00000003106	-0.864895	0.667417	ENSGALT00000003106	-0.655497	0.758011	ENSGALT00000003106	0.209398	0.97509	ENSGALT00000003106	-1.67894	0.522483	ENSGALT00000003106	-0.65515	0.971306	ENSGALT00000003106	1.02379	0.864031	ENSGALT00000003106	-1.05324	0.293352	ENSGALT00000003106	-0.438732	0.867667	ENSGALT00000003106	0.614511	0.630685	ENSGALT00000003106	0.0377008	0.999946	ENSGALT00000003106	-0.503107	0.822411	ENSGALT00000003106	-0.540808	0.947525	ENSGALT00000003106	-0.0220306	0.999894	ENSGALT00000003106	-0.476626	0.74228	ENSGALT00000003106	-0.454595	0.960566	ENSGALT00000003106	0.368034	1	ENSGALT00000003106	0.717327
ENSGALT00000003113	0.0052752	0.999953	ENSGALT00000003113	0.251692	0.934301	ENSGALT00000003113	0.246417	0.943878	ENSGALT00000003113	0.117581	1	ENSGALT00000003113	0.566929	0.965906	ENSGALT00000003113	0.449349	1	ENSGALT00000003113	-0.225846	0.838071	ENSGALT00000003113	-0.215432	0.942873	ENSGALT00000003113	0.0104132	1	ENSGALT00000003113	1.40727	0.432932	ENSGALT00000003113	0.573384	0.711204	ENSGALT00000003113	-0.833887	0.78603	ENSGALT00000003113	-0.59229	0.516223	ENSGALT00000003113	-0.468853	0.67457	ENSGALT00000003113	0.123438	0.999999	ENSGALT00000003113	0.293735	1	ENSGALT00000003113	-0.00553186
ENSGALT00000003116	-1.0878	0.439551	ENSGALT00000003116	-0.334609	0.890881	ENSGALT00000003116	0.753194	0.640798	ENSGALT00000003116	-0.0818093	1	ENSGALT00000003116	-0.0563519	0.999942	ENSGALT00000003116	0.0254574	1	ENSGALT00000003116	-0.21932	0.846275	ENSGALT00000003116	0.142721	0.977078	ENSGALT00000003116	0.362041	0.756692	ENSGALT00000003116	-0.974705	0.650493	ENSGALT00000003116	-0.838371	0.576863	ENSGALT00000003116	0.136334	0.999999	ENSGALT00000003116	-1.28735	0.0887633	ENSGALT00000003116	-0.993943	0.238588	ENSGALT00000003116	0.293408	0.98393	ENSGALT00000003116	-0.355103	1	ENSGALT00000003116	-0.303365
ENSGALT00000003118	-0.182103	0.901159	ENSGALT00000003118	0.25345	0.849311	ENSGALT00000003118	0.435553	0.670948	ENSGALT00000003118	-0.337358	1	ENSGALT00000003118	0.245111	0.995675	ENSGALT00000003118	0.582469	0.782895	ENSGALT00000003118	-1.54024	9.79193e-05	ENSGALT00000003118	-0.393258	0.68236	ENSGALT00000003118	1.14698	0.0525566	ENSGALT00000003118	0.0109293	0.999946	ENSGALT00000003118	0.00148253	0.999999	ENSGALT00000003118	-0.00944673	0.999999	ENSGALT00000003118	0.266056	0.670024	ENSGALT00000003118	0.307475	0.648924	ENSGALT00000003118	0.0414195	0.999999	ENSGALT00000003118	0.324225	1	ENSGALT00000003118	0.547419
ENSGALT00000003119	0.143584	0.975734	ENSGALT00000003119	0.0367473	0.999953	ENSGALT00000003119	-0.106837	1	ENSGALT00000003119	0.103779	1	ENSGALT00000003119	-0.350177	0.999942	ENSGALT00000003119	-0.453956	1	ENSGALT00000003119	-0.0592099	0.995439	ENSGALT00000003119	-0.675478	0.706239	ENSGALT00000003119	-0.616268	0.62413	ENSGALT00000003119	0.0347328	0.999946	ENSGALT00000003119	-0.368865	0.881677	ENSGALT00000003119	-0.403598	0.969912	ENSGALT00000003119	0.0906778	0.979248	ENSGALT00000003119	-0.907197	0.37607	ENSGALT00000003119	-0.997875	0.582785	ENSGALT00000003119	0.424402	1	ENSGALT00000003119	0.0392044
ENSGALT00000003124	-2.15266	0.752214	ENSGALT00000003124	2.61226	0.650496	ENSGALT00000003124	4.76492	0.505765	ENSGALT00000003124	-2.05748	1	ENSGALT00000003124	-2.05748	0.999942	ENSGALT00000003124	0	1	ENSGALT00000003124	-1.84522	1	ENSGALT00000003124	-3.51199	0.550929	ENSGALT00000003124	-1.66677	1	ENSGALT00000003124	0.0150513	0.976814	ENSGALT00000003124	-1.16174	0.999999	ENSGALT00000003124	-1.17679	0.999999	ENSGALT00000003124	-0.697471	0.94927	ENSGALT00000003124	-1.35506	0.780743	ENSGALT00000003124	-0.657588	0.999999	ENSGALT00000003124	1.3436	1	ENSGALT00000003124	-0.506702
ENSGALT00000003128	0.0185079	0.999953	ENSGALT00000003128	1.52565	0.646395	ENSGALT00000003128	1.50714	0.728828	ENSGALT00000003128	0.726775	1	ENSGALT00000003128	1.02781	0.980983	ENSGALT00000003128	0.301037	1	ENSGALT00000003128	0.322498	0.916307	ENSGALT00000003128	0.690162	0.883074	ENSGALT00000003128	0.367664	0.929076	ENSGALT00000003128	0.673684	0.945777	ENSGALT00000003128	1.88289	0.525445	ENSGALT00000003128	1.2092	0.935162	ENSGALT00000003128	1.71985	0.346369	ENSGALT00000003128	1.15912	0.61883	ENSGALT00000003128	-0.560729	0.989275	ENSGALT00000003128	0.565228	1	ENSGALT00000003128	1.70069
ENSGALT00000003131	0.446238	0.871769	ENSGALT00000003131	0.601661	0.830179	ENSGALT00000003131	0.155422	0.994781	ENSGALT00000003131	-0.448539	1	ENSGALT00000003131	-0.14252	0.999942	ENSGALT00000003131	0.30602	1	ENSGALT00000003131	0.658862	0.597852	ENSGALT00000003131	0.713369	0.780973	ENSGALT00000003131	0.0545069	1	ENSGALT00000003131	0.896524	0.798166	ENSGALT00000003131	0.690109	0.781055	ENSGALT00000003131	-0.206415	0.999999	ENSGALT00000003131	-0.933702	0.466868	ENSGALT00000003131	-0.790742	0.615012	ENSGALT00000003131	0.14296	0.999999	ENSGALT00000003131	0.838724	1	ENSGALT00000003131	1.30767
ENSGALT00000003133	0.870836	0.752949	ENSGALT00000003133	0.968466	0.705219	ENSGALT00000003133	0.09763	1	ENSGALT00000003133	-0.752289	1	ENSGALT00000003133	-0.354053	0.999942	ENSGALT00000003133	0.398236	1	ENSGALT00000003133	0.793006	0.543024	ENSGALT00000003133	-0.550038	0.869558	ENSGALT00000003133	-1.34304	0.338762	ENSGALT00000003133	0.519573	0.92907	ENSGALT00000003133	0.157108	0.997861	ENSGALT00000003133	-0.362465	0.995826	ENSGALT00000003133	-0.261649	0.90985	ENSGALT00000003133	0.340163	0.89057	ENSGALT00000003133	0.601812	0.955561	ENSGALT00000003133	0.220105	1	ENSGALT00000003133	0.0747994
ENSGALT00000003135	-0.360167	0.865987	ENSGALT00000003135	0.318507	0.913839	ENSGALT00000003135	0.678674	0.720795	ENSGALT00000003135	0.488228	1	ENSGALT00000003135	0.301372	0.999942	ENSGALT00000003135	-0.186855	1	ENSGALT00000003135	-0.949612	0.23981	ENSGALT00000003135	0.0544487	0.999914	ENSGALT00000003135	1.00406	0.338187	ENSGALT00000003135	-0.55746	0.856583	ENSGALT00000003135	-0.665871	0.701408	ENSGALT00000003135	-0.108411	0.999999	ENSGALT00000003135	0.176825	0.91168	ENSGALT00000003135	0.284729	0.863011	ENSGALT00000003135	0.107904	0.999999	ENSGALT00000003135	-1.23008	0.672559	ENSGALT00000003135	-0.497279
ENSGALT00000003136	0.552398	0.907492	ENSGALT00000003136	0.560275	0.928437	ENSGALT00000003136	0.00787756	1	ENSGALT00000003136	-1.65821	0.881042	ENSGALT00000003136	-1.36033	0.926471	ENSGALT00000003136	0.297881	1	ENSGALT00000003136	-2.41823	0.0969813	ENSGALT00000003136	-2.54044	0.264462	ENSGALT00000003136	-0.122216	0.994129	ENSGALT00000003136	-0.202924	0.999946	ENSGALT00000003136	0.598142	0.922683	ENSGALT00000003136	0.801067	0.970526	ENSGALT00000003136	-0.000274399	0.999894	ENSGALT00000003136	-0.0106728	0.999999	ENSGALT00000003136	-0.0103984	0.999999	ENSGALT00000003136	0.454211	1	ENSGALT00000003136	0.404174
ENSGALT00000003137	-3.47499	0.555173	ENSGALT00000003137	0.0458849	0.999953	ENSGALT00000003137	3.52088	0.536663	ENSGALT00000003137	-3.20732	0.918244	ENSGALT00000003137	-3.69903	0.799354	ENSGALT00000003137	-0.491709	1	ENSGALT00000003137	-1.03388	0.907244	ENSGALT00000003137	1.28199	0.85825	ENSGALT00000003137	2.31587	0.547012	ENSGALT00000003137	0.961017	0.871922	ENSGALT00000003137	3.59703	0.543006	ENSGALT00000003137	2.63602	0.816136	ENSGALT00000003137	-3.40375	0.327541	ENSGALT00000003137	-1.69542	0.607724	ENSGALT00000003137	1.70833	0.889267	ENSGALT00000003137	0.1838	1	ENSGALT00000003137	-0.348003
ENSGALT00000003142	0.0923067	0.982553	ENSGALT00000003142	-0.112586	0.980799	ENSGALT00000003142	-0.204892	0.933814	ENSGALT00000003142	0.438763	1	ENSGALT00000003142	0.510643	0.93153	ENSGALT00000003142	0.0718806	1	ENSGALT00000003142	0.562389	0.361793	ENSGALT00000003142	0.0770161	0.992357	ENSGALT00000003142	-0.485372	0.518297	ENSGALT00000003142	0.560658	0.747182	ENSGALT00000003142	0.613585	0.57959	ENSGALT00000003142	0.0529269	0.999999	ENSGALT00000003142	-0.395784	0.599341	ENSGALT00000003142	-0.469678	0.558353	ENSGALT00000003142	-0.0738942	0.999999	ENSGALT00000003142	0.294093	1	ENSGALT00000003142	-0.103245
ENSGALT00000003145	1.6968	0.313433	ENSGALT00000003145	1.32899	0.334054	ENSGALT00000003145	-0.367807	0.923339	ENSGALT00000003145	-0.390725	1	ENSGALT00000003145	0.0430189	0.999942	ENSGALT00000003145	0.433744	1	ENSGALT00000003145	0.507267	0.679137	ENSGALT00000003145	-0.355972	0.906834	ENSGALT00000003145	-0.86324	0.488205	ENSGALT00000003145	0.420183	0.942199	ENSGALT00000003145	1.43135	0.331014	ENSGALT00000003145	1.01117	0.780963	ENSGALT00000003145	-0.978875	0.379175	ENSGALT00000003145	-0.514529	0.733423	ENSGALT00000003145	0.464346	0.96203	ENSGALT00000003145	-0.134462	1	ENSGALT00000003145	0.0375916
ENSGALT00000003147	-0.165941	0.934225	ENSGALT00000003147	-0.222698	0.90925	ENSGALT00000003147	-0.0567569	1	ENSGALT00000003147	0.00918371	1	ENSGALT00000003147	0.0540607	0.999942	ENSGALT00000003147	0.044877	1	ENSGALT00000003147	-0.117264	0.895938	ENSGALT00000003147	-0.175916	0.927405	ENSGALT00000003147	-0.0586519	0.978371	ENSGALT00000003147	0.172318	0.976814	ENSGALT00000003147	0.343525	0.792131	ENSGALT00000003147	0.171207	0.995826	ENSGALT00000003147	-0.517812	0.412657	ENSGALT00000003147	-0.325756	0.696606	ENSGALT00000003147	0.192055	0.987211	ENSGALT00000003147	-0.255798	1	ENSGALT00000003147	-0.418001
ENSGALT00000003148	-0.0383216	0.999953	ENSGALT00000003148	-0.212703	0.960265	ENSGALT00000003148	-0.174381	0.979161	ENSGALT00000003148	-0.138776	1	ENSGALT00000003148	0.0690504	0.999942	ENSGALT00000003148	0.207827	1	ENSGALT00000003148	-0.744457	0.368579	ENSGALT00000003148	-0.148324	0.978009	ENSGALT00000003148	0.596133	0.572994	ENSGALT00000003148	-0.00077326	0.999946	ENSGALT00000003148	-0.941156	0.50278	ENSGALT00000003148	-0.940382	0.719872	ENSGALT00000003148	0.929017	0.289607	ENSGALT00000003148	1.05859	0.224447	ENSGALT00000003148	0.129568	0.999999	ENSGALT00000003148	-0.147476	1	ENSGALT00000003148	0.468964
ENSGALT00000003152	0.902848	0.810267	ENSGALT00000003152	0.370745	0.958533	ENSGALT00000003152	-0.532104	0.929791	ENSGALT00000003152	-0.716191	1	ENSGALT00000003152	-0.759376	0.986443	ENSGALT00000003152	-0.0431851	1	ENSGALT00000003152	0.689024	0.679137	ENSGALT00000003152	-0.376215	0.945173	ENSGALT00000003152	-1.06524	0.565242	ENSGALT00000003152	1.65406	0.655441	ENSGALT00000003152	0.042738	0.999999	ENSGALT00000003152	-1.61132	0.731541	ENSGALT00000003152	-0.00112265	0.999894	ENSGALT00000003152	-0.271275	0.938273	ENSGALT00000003152	-0.270152	0.999999	ENSGALT00000003152	0.49251	1	ENSGALT00000003152	0.188801
ENSGALT00000003154	0.17439	0.876237	ENSGALT00000003154	-0.0397034	0.999488	ENSGALT00000003154	-0.214094	0.854789	ENSGALT00000003154	0.457238	0.848254	ENSGALT00000003154	0.230178	0.985789	ENSGALT00000003154	-0.22706	1	ENSGALT00000003154	0.120814	0.822561	ENSGALT00000003154	-0.228263	0.822676	ENSGALT00000003154	-0.349077	0.480396	ENSGALT00000003154	0.124418	0.971559	ENSGALT00000003154	0.374434	0.613906	ENSGALT00000003154	0.250016	0.937998	ENSGALT00000003154	0.056793	0.95643	ENSGALT00000003154	-0.0926627	0.919265	ENSGALT00000003154	-0.149456	0.984067	ENSGALT00000003154	0.174032	1	ENSGALT00000003154	-0.24684
ENSGALT00000003162	0.0109428	0.999953	ENSGALT00000003162	0.58105	0.813682	ENSGALT00000003162	0.570107	0.826888	ENSGALT00000003162	0.319866	1	ENSGALT00000003162	0.326905	0.999942	ENSGALT00000003162	0.00703843	1	ENSGALT00000003162	-2.544	0.00103322	ENSGALT00000003162	-1.1861	0.414947	ENSGALT00000003162	1.3579	0.207942	ENSGALT00000003162	0.748043	0.793074	ENSGALT00000003162	0.5131	0.810845	ENSGALT00000003162	-0.234943	0.999999	ENSGALT00000003162	0.977106	0.334762	ENSGALT00000003162	0.452162	0.760269	ENSGALT00000003162	-0.524944	0.938442	ENSGALT00000003162	0.584745	1	ENSGALT00000003162	0.666052
ENSGALT00000003168	0.385142	0.730857	ENSGALT00000003168	0.447131	0.646003	ENSGALT00000003168	0.0619894	1	ENSGALT00000003168	-0.142673	1	ENSGALT00000003168	0.258008	0.992742	ENSGALT00000003168	0.400681	0.977311	ENSGALT00000003168	-0.416662	0.420854	ENSGALT00000003168	-0.191543	0.896182	ENSGALT00000003168	0.22512	0.766263	ENSGALT00000003168	0.224312	0.926758	ENSGALT00000003168	-0.134807	0.943938	ENSGALT00000003168	-0.359119	0.916766	ENSGALT00000003168	0.135067	0.874452	ENSGALT00000003168	0.281499	0.704909	ENSGALT00000003168	0.146433	0.992151	ENSGALT00000003168	-0.294581	1	ENSGALT00000003168	-0.274257
ENSGALT00000003178	-0.423148	0.643245	ENSGALT00000003178	-0.13993	0.943128	ENSGALT00000003178	0.283218	0.820793	ENSGALT00000003178	-0.0274563	1	ENSGALT00000003178	0.238271	0.994236	ENSGALT00000003178	0.265727	1	ENSGALT00000003178	-0.40481	0.390093	ENSGALT00000003178	-0.0157025	0.999914	ENSGALT00000003178	0.389108	0.49622	ENSGALT00000003178	0.138688	0.976932	ENSGALT00000003178	0.433449	0.6248	ENSGALT00000003178	0.294761	0.935162	ENSGALT00000003178	0.45175	0.377868	ENSGALT00000003178	0.458624	0.414994	ENSGALT00000003178	0.00687359	0.999999	ENSGALT00000003178	0.082584	1	ENSGALT00000003178	0.118933
ENSGALT00000003184	1.84362	0.389242	ENSGALT00000003184	0.558508	0.885493	ENSGALT00000003184	-1.28511	0.566546	ENSGALT00000003184	-0.282868	1	ENSGALT00000003184	0.580847	0.995675	ENSGALT00000003184	0.863715	0.981416	ENSGALT00000003184	0.883217	0.479714	ENSGALT00000003184	-0.376909	0.930482	ENSGALT00000003184	-1.26013	0.345407	ENSGALT00000003184	0.745331	0.871233	ENSGALT00000003184	0.117954	0.999999	ENSGALT00000003184	-0.627376	0.951315	ENSGALT00000003184	-0.465024	0.789065	ENSGALT00000003184	-0.359541	0.884057	ENSGALT00000003184	0.105483	0.999999	ENSGALT00000003184	0.212671	1	ENSGALT00000003184	0.503304
ENSGALT00000003192	0.35103	0.845723	ENSGALT00000003192	-0.289794	0.889525	ENSGALT00000003192	-0.640824	0.640086	ENSGALT00000003192	0.340949	1	ENSGALT00000003192	0.249232	0.999942	ENSGALT00000003192	-0.0917173	1	ENSGALT00000003192	-0.0618702	0.975257	ENSGALT00000003192	-0.00139226	0.999914	ENSGALT00000003192	0.0604779	0.985173	ENSGALT00000003192	1.18707	0.396939	ENSGALT00000003192	0.128535	0.976201	ENSGALT00000003192	-1.05854	0.354634	ENSGALT00000003192	-0.540995	0.475742	ENSGALT00000003192	-1.93146e-05	0.999999	ENSGALT00000003192	0.540975	0.815414	ENSGALT00000003192	0.0819942	1	ENSGALT00000003192	-0.110776
ENSGALT00000003199	-0.397124	0.882439	ENSGALT00000003199	-0.131963	0.986987	ENSGALT00000003199	0.265161	0.958579	ENSGALT00000003199	-0.00662809	1	ENSGALT00000003199	-0.517878	0.980983	ENSGALT00000003199	-0.511249	1	ENSGALT00000003199	-0.458051	0.725259	ENSGALT00000003199	0.197728	0.962562	ENSGALT00000003199	0.655779	0.65486	ENSGALT00000003199	-1.2019	0.612785	ENSGALT00000003199	-1.32631	0.273522	ENSGALT00000003199	-0.124408	0.999999	ENSGALT00000003199	0.224433	0.88804	ENSGALT00000003199	-0.100857	0.979329	ENSGALT00000003199	-0.32529	0.986744	ENSGALT00000003199	-0.0287658	1	ENSGALT00000003199	0.159061
ENSGALT00000003200	0.13179	0.924973	ENSGALT00000003200	0.218881	0.849215	ENSGALT00000003200	0.0870912	0.981671	ENSGALT00000003200	-0.345257	0.99492	ENSGALT00000003200	-0.21738	0.992742	ENSGALT00000003200	0.127878	1	ENSGALT00000003200	-1.1833	0.000684291	ENSGALT00000003200	-0.52434	0.414947	ENSGALT00000003200	0.658958	0.182861	ENSGALT00000003200	0.284152	0.846197	ENSGALT00000003200	0.0213621	0.999999	ENSGALT00000003200	-0.26279	0.938043	ENSGALT00000003200	0.279929	0.578963	ENSGALT00000003200	0.303608	0.587189	ENSGALT00000003200	0.0236794	0.999999	ENSGALT00000003200	0.135724	1	ENSGALT00000003200	0.258454
ENSGALT00000003204	-0.140264	0.903274	ENSGALT00000003204	0.243789	0.795627	ENSGALT00000003204	0.384053	0.611488	ENSGALT00000003204	-0.605071	0.587368	ENSGALT00000003204	-0.012451	0.999942	ENSGALT00000003204	0.59262	0.465626	ENSGALT00000003204	-0.160007	0.72558	ENSGALT00000003204	-0.0416099	0.996523	ENSGALT00000003204	0.118397	0.85203	ENSGALT00000003204	0.0896122	0.99481	ENSGALT00000003204	0.263182	0.73782	ENSGALT00000003204	0.17357	0.968609	ENSGALT00000003204	0.0136361	0.999894	ENSGALT00000003204	0.26351	0.602015	ENSGALT00000003204	0.249873	0.893849	ENSGALT00000003204	-0.019507	1	ENSGALT00000003204	0.0749292
ENSGALT00000003210	-0.511172	0.691905	ENSGALT00000003210	-0.0563026	0.999953	ENSGALT00000003210	0.45487	0.758958	ENSGALT00000003210	-0.35473	1	ENSGALT00000003210	0.186984	0.999942	ENSGALT00000003210	0.541715	0.939567	ENSGALT00000003210	-0.546846	0.387361	ENSGALT00000003210	0.0593566	0.999914	ENSGALT00000003210	0.606202	0.42211	ENSGALT00000003210	0.0976284	0.999946	ENSGALT00000003210	0.163621	0.943911	ENSGALT00000003210	0.065993	0.999999	ENSGALT00000003210	-0.364431	0.629658	ENSGALT00000003210	-0.654436	0.342506	ENSGALT00000003210	-0.290005	0.961938	ENSGALT00000003210	0.0774986	1	ENSGALT00000003210	-0.0335766
ENSGALT00000003212	1.46726	0.663814	ENSGALT00000003212	0.943439	0.826768	ENSGALT00000003212	-0.523817	0.93981	ENSGALT00000003212	2.41657	0.684492	ENSGALT00000003212	2.86129	0.565826	ENSGALT00000003212	0.444719	1	ENSGALT00000003212	3.15418	0.060467	ENSGALT00000003212	2.23934	0.411335	ENSGALT00000003212	-0.914847	0.681056	ENSGALT00000003212	-0.420207	0.996554	ENSGALT00000003212	-0.541665	0.931149	ENSGALT00000003212	-0.121458	0.999999	ENSGALT00000003212	-1.32964	0.54046	ENSGALT00000003212	-0.783789	0.79342	ENSGALT00000003212	0.545851	0.984782	ENSGALT00000003212	0.392286	1	ENSGALT00000003212	0.183714
ENSGALT00000003215	-0.424014	0.590983	ENSGALT00000003215	-0.330531	0.69689	ENSGALT00000003215	0.0934834	0.974244	ENSGALT00000003215	0.04283	1	ENSGALT00000003215	-0.011179	0.999942	ENSGALT00000003215	-0.054009	1	ENSGALT00000003215	-0.397261	0.322817	ENSGALT00000003215	-0.22672	0.829012	ENSGALT00000003215	0.170541	0.784094	ENSGALT00000003215	-0.453789	0.662347	ENSGALT00000003215	-0.108405	0.946007	ENSGALT00000003215	0.345385	0.863135	ENSGALT00000003215	0.152011	0.802635	ENSGALT00000003215	0.242518	0.68228	ENSGALT00000003215	0.0905077	0.999999	ENSGALT00000003215	-0.0645728	1	ENSGALT00000003215	-0.0496555
ENSGALT00000003218	-0.471468	0.80584	ENSGALT00000003218	-0.21938	0.952852	ENSGALT00000003218	0.252088	0.93959	ENSGALT00000003218	-0.153911	1	ENSGALT00000003218	0.242285	0.999942	ENSGALT00000003218	0.396195	1	ENSGALT00000003218	-0.10987	0.942843	ENSGALT00000003218	0.168349	0.965683	ENSGALT00000003218	0.27822	0.823864	ENSGALT00000003218	0.0486821	0.999946	ENSGALT00000003218	0.00218894	0.999999	ENSGALT00000003218	-0.0464932	0.999999	ENSGALT00000003218	-0.977693	0.224916	ENSGALT00000003218	-0.640469	0.514729	ENSGALT00000003218	0.337224	0.970412	ENSGALT00000003218	-0.192435	1	ENSGALT00000003218	-0.190212
ENSGALT00000003220	0.89727	0.894151	ENSGALT00000003220	-1.62987	0.772596	ENSGALT00000003220	-2.52714	0.624134	ENSGALT00000003220	1.96462	0.99492	ENSGALT00000003220	1.42669	0.976138	ENSGALT00000003220	-0.537923	1	ENSGALT00000003220	-2.14868	0.403732	ENSGALT00000003220	-2.81471	0.488846	ENSGALT00000003220	-0.66603	0.865006	ENSGALT00000003220	1.05121	0.912824	ENSGALT00000003220	0.919496	0.855817	ENSGALT00000003220	-0.131716	0.999999	ENSGALT00000003220	-4.03212	0.137377	ENSGALT00000003220	-3.9703	0.15313	ENSGALT00000003220	0.0618182	0.999999	ENSGALT00000003220	-0.238726	1	ENSGALT00000003220	-2.64926
ENSGALT00000003221	2.02837	0.725801	ENSGALT00000003221	1.15971	0.807413	ENSGALT00000003221	-0.868651	0.869074	ENSGALT00000003221	-2.55774	0.944546	ENSGALT00000003221	-3.66994	0.742894	ENSGALT00000003221	-1.1122	1	ENSGALT00000003221	3.36183	0.175305	ENSGALT00000003221	2.49071	0.488087	ENSGALT00000003221	-0.871123	0.79214	ENSGALT00000003221	-0.728328	0.999946	ENSGALT00000003221	-0.355536	0.999999	ENSGALT00000003221	0.372792	0.999999	ENSGALT00000003221	0.112788	0.762987	ENSGALT00000003221	1.84099	0.590524	ENSGALT00000003221	1.7282	0.680887	ENSGALT00000003221	4.2085	0.878743	ENSGALT00000003221	1.0734
ENSGALT00000003239	-0.321853	0.952217	ENSGALT00000003239	2.13918	0.20049	ENSGALT00000003239	2.46104	0.121687	ENSGALT00000003239	-0.476443	1	ENSGALT00000003239	1.13446	0.914547	ENSGALT00000003239	1.6109	0.782895	ENSGALT00000003239	0.655985	0.668375	ENSGALT00000003239	2.51715	0.163438	ENSGALT00000003239	1.86117	0.22252	ENSGALT00000003239	-0.733606	0.890745	ENSGALT00000003239	1.92699	0.34377	ENSGALT00000003239	2.6606	0.128935	ENSGALT00000003239	-2.20698	0.0830402	ENSGALT00000003239	1.16749	0.481586	ENSGALT00000003239	3.37447	0.00570669	ENSGALT00000003239	-2.13071	0.541956	ENSGALT00000003239	0.648452
ENSGALT00000003246	1.43049	0.266807	ENSGALT00000003246	0.387726	0.873099	ENSGALT00000003246	-1.04276	0.443504	ENSGALT00000003246	-0.132224	1	ENSGALT00000003246	0.440033	0.989709	ENSGALT00000003246	0.572257	0.990052	ENSGALT00000003246	0.57742	0.501608	ENSGALT00000003246	0.0855555	0.998231	ENSGALT00000003246	-0.491865	0.644063	ENSGALT00000003246	0.670261	0.784242	ENSGALT00000003246	-0.100913	0.999999	ENSGALT00000003246	-0.771174	0.816136	ENSGALT00000003246	0.670729	0.475947	ENSGALT00000003246	1.31523	0.10111	ENSGALT00000003246	0.644502	0.827433	ENSGALT00000003246	-0.165452	1	ENSGALT00000003246	0.460806
ENSGALT00000003247	1.22757	0.766041	ENSGALT00000003247	0.909621	0.84926	ENSGALT00000003247	-0.317947	0.990803	ENSGALT00000003247	0.70185	1	ENSGALT00000003247	-0.30479	0.999942	ENSGALT00000003247	-1.00664	1	ENSGALT00000003247	-0.000818342	1	ENSGALT00000003247	-0.127393	0.999914	ENSGALT00000003247	-0.126575	0.99687	ENSGALT00000003247	-0.405676	0.994683	ENSGALT00000003247	-0.761749	0.859725	ENSGALT00000003247	-0.356073	0.999999	ENSGALT00000003247	1.70285	0.350748	ENSGALT00000003247	0.049769	0.999999	ENSGALT00000003247	-1.65308	0.734918	ENSGALT00000003247	0.342684	1	ENSGALT00000003247	0.758184
ENSGALT00000003251	0.122381	0.95052	ENSGALT00000003251	0.280454	0.833314	ENSGALT00000003251	0.158073	0.940767	ENSGALT00000003251	-0.1916	1	ENSGALT00000003251	0.0950261	0.999942	ENSGALT00000003251	0.286626	1	ENSGALT00000003251	-0.362743	0.488213	ENSGALT00000003251	-0.101836	0.969907	ENSGALT00000003251	0.260907	0.701302	ENSGALT00000003251	0.470396	0.735331	ENSGALT00000003251	0.231793	0.853861	ENSGALT00000003251	-0.238603	0.964834	ENSGALT00000003251	-0.583176	0.264668	ENSGALT00000003251	-0.479076	0.42621	ENSGALT00000003251	0.1041	0.999999	ENSGALT00000003251	-0.0911133	1	ENSGALT00000003251	-0.00293227
ENSGALT00000003254	0.631167	0.873767	ENSGALT00000003254	1.2594	0.708922	ENSGALT00000003254	0.628229	0.910544	ENSGALT00000003254	1.26553	0.987341	ENSGALT00000003254	1.92864	0.799354	ENSGALT00000003254	0.663108	1	ENSGALT00000003254	-0.919769	0.581198	ENSGALT00000003254	-2.94961	0.184228	ENSGALT00000003254	-2.02984	0.282969	ENSGALT00000003254	0.0793115	0.999946	ENSGALT00000003254	1.97703	0.436608	ENSGALT00000003254	1.89772	0.665472	ENSGALT00000003254	1.98839	0.220441	ENSGALT00000003254	-0.0859297	0.999999	ENSGALT00000003254	-2.07432	0.425879	ENSGALT00000003254	0.405102	1	ENSGALT00000003254	-0.284947
ENSGALT00000003255	0.133489	0.967021	ENSGALT00000003255	-0.142983	0.971551	ENSGALT00000003255	-0.276471	0.912019	ENSGALT00000003255	-0.294547	1	ENSGALT00000003255	0.0583308	0.999942	ENSGALT00000003255	0.352878	1	ENSGALT00000003255	0.861117	0.182415	ENSGALT00000003255	0.0820494	0.993812	ENSGALT00000003255	-0.779067	0.325296	ENSGALT00000003255	0.0919825	0.999946	ENSGALT00000003255	0.33987	0.834426	ENSGALT00000003255	0.247888	0.985163	ENSGALT00000003255	-0.551135	0.475317	ENSGALT00000003255	-0.0339217	0.999999	ENSGALT00000003255	0.517214	0.844708	ENSGALT00000003255	-0.0337128	1	ENSGALT00000003255	-0.425889
ENSGALT00000003257	0.555205	0.585654	ENSGALT00000003257	0.431093	0.691253	ENSGALT00000003257	-0.124112	0.972592	ENSGALT00000003257	0.0558341	1	ENSGALT00000003257	0.279091	0.991704	ENSGALT00000003257	0.223257	1	ENSGALT00000003257	-0.355016	0.531946	ENSGALT00000003257	-0.0701518	0.989659	ENSGALT00000003257	0.284865	0.699919	ENSGALT00000003257	0.451388	0.772863	ENSGALT00000003257	0.619532	0.476303	ENSGALT00000003257	0.168144	0.995074	ENSGALT00000003257	0.374117	0.547155	ENSGALT00000003257	0.336248	0.645012	ENSGALT00000003257	-0.0378697	0.999999	ENSGALT00000003257	0.12009	1	ENSGALT00000003257	-0.132552
ENSGALT00000003258	-0.305132	0.731336	ENSGALT00000003258	-0.276846	0.768565	ENSGALT00000003258	0.0282861	1	ENSGALT00000003258	-0.120453	1	ENSGALT00000003258	-0.0547508	0.999942	ENSGALT00000003258	0.0657018	1	ENSGALT00000003258	-0.13474	0.796557	ENSGALT00000003258	-0.142147	0.908709	ENSGALT00000003258	-0.0074076	1	ENSGALT00000003258	-0.296636	0.815934	ENSGALT00000003258	-0.492359	0.443429	ENSGALT00000003258	-0.195723	0.960868	ENSGALT00000003258	-0.0672135	0.94168	ENSGALT00000003258	0.038377	0.991496	ENSGALT00000003258	0.105591	0.995649	ENSGALT00000003258	0.0823727	1	ENSGALT00000003258	0.132707
ENSGALT00000003262	0.217087	0.925025	ENSGALT00000003262	-0.174824	0.953263	ENSGALT00000003262	-0.391911	0.837245	ENSGALT00000003262	-0.15169	1	ENSGALT00000003262	0.0451681	0.999942	ENSGALT00000003262	0.196858	1	ENSGALT00000003262	-0.0469146	0.995812	ENSGALT00000003262	-0.634978	0.565199	ENSGALT00000003262	-0.588064	0.506821	ENSGALT00000003262	0.339153	0.907368	ENSGALT00000003262	-0.271566	0.874711	ENSGALT00000003262	-0.610718	0.819665	ENSGALT00000003262	-1.04227	0.118446	ENSGALT00000003262	-0.981783	0.117942	ENSGALT00000003262	0.0604819	0.999999	ENSGALT00000003262	0.300889	1	ENSGALT00000003262	0.250041
ENSGALT00000003268	-0.200137	0.859255	ENSGALT00000003268	0.345633	0.676578	ENSGALT00000003268	0.54577	0.410405	ENSGALT00000003268	-0.224552	1	ENSGALT00000003268	-0.00430449	0.999942	ENSGALT00000003268	0.220248	1	ENSGALT00000003268	-0.489406	0.210427	ENSGALT00000003268	-0.372652	0.622859	ENSGALT00000003268	0.116755	0.873633	ENSGALT00000003268	-0.0361732	0.999946	ENSGALT00000003268	0.0430865	0.999999	ENSGALT00000003268	0.0792597	0.999999	ENSGALT00000003268	-0.163376	0.782846	ENSGALT00000003268	-0.199976	0.755992	ENSGALT00000003268	-0.0365996	0.999999	ENSGALT00000003268	-0.173785	1	ENSGALT00000003268	-0.062084
ENSGALT00000003270	-0.786477	0.907126	ENSGALT00000003270	-0.971247	0.885346	ENSGALT00000003270	-0.18477	1	ENSGALT00000003270	0.145125	1	ENSGALT00000003270	0.25864	0.999942	ENSGALT00000003270	0.113515	1	ENSGALT00000003270	2.34581	0.277402	ENSGALT00000003270	2.80815	0.417484	ENSGALT00000003270	0.462337	0.916186	ENSGALT00000003270	0.731943	0.968394	ENSGALT00000003270	-0.372942	0.987205	ENSGALT00000003270	-1.10489	0.960564	ENSGALT00000003270	-5.95493	0.0046633	ENSGALT00000003270	-6.57919	0.00118349	ENSGALT00000003270	-0.62426	0.993028	ENSGALT00000003270	-0.3142	1	ENSGALT00000003270	-0.456747
ENSGALT00000003274	0.630719	0.96308	ENSGALT00000003274	2.34433	0.750867	ENSGALT00000003274	1.71361	0.839998	ENSGALT00000003274	-0.436303	1	ENSGALT00000003274	1.66698	0.985789	ENSGALT00000003274	2.10328	1	ENSGALT00000003274	-3.24195	0.363962	ENSGALT00000003274	-2.16446	0.680489	ENSGALT00000003274	1.07749	0.787329	ENSGALT00000003274	2.28547	0.844946	ENSGALT00000003274	3.06961	0.552858	ENSGALT00000003274	0.784143	0.999999	ENSGALT00000003274	4.52769	0.106021	ENSGALT00000003274	0.529017	0.837082	ENSGALT00000003274	-3.99867	0.541941	ENSGALT00000003274	1.59486	1	ENSGALT00000003274	1.59486
ENSGALT00000003281	-0.769837	0.86361	ENSGALT00000003281	3.08917	0.155609	ENSGALT00000003281	3.859	0.0490229	ENSGALT00000003281	-1.69422	0.915746	ENSGALT00000003281	1.50141	0.911489	ENSGALT00000003281	3.19563	0.269233	ENSGALT00000003281	-2.37838	0.131794	ENSGALT00000003281	0.849837	0.864369	ENSGALT00000003281	3.22822	0.124807	ENSGALT00000003281	-0.69046	0.940315	ENSGALT00000003281	3.16839	0.174926	ENSGALT00000003281	3.85885	0.0567984	ENSGALT00000003281	-2.20369	0.200656	ENSGALT00000003281	1.64879	0.433011	ENSGALT00000003281	3.85248	0.0146054	ENSGALT00000003281	-1.89793	0.852545	ENSGALT00000003281	0.588949
ENSGALT00000003282	0.171557	0.986825	ENSGALT00000003282	0.209472	0.98466	ENSGALT00000003282	0.0379144	1	ENSGALT00000003282	-0.174193	1	ENSGALT00000003282	0.148809	0.999942	ENSGALT00000003282	0.323002	1	ENSGALT00000003282	-1.89172	0.102498	ENSGALT00000003282	-1.34	0.531991	ENSGALT00000003282	0.551715	0.769788	ENSGALT00000003282	0.939557	0.815934	ENSGALT00000003282	0.0997745	0.999999	ENSGALT00000003282	-0.839783	0.932139	ENSGALT00000003282	0.71187	0.663879	ENSGALT00000003282	-0.321804	0.90557	ENSGALT00000003282	-1.03367	0.817096	ENSGALT00000003282	-0.246043	1	ENSGALT00000003282	0.108273
ENSGALT00000003284	0.74476	0.873767	ENSGALT00000003284	-0.417456	0.955695	ENSGALT00000003284	-1.16222	0.764561	ENSGALT00000003284	0.155629	1	ENSGALT00000003284	0.477615	0.999942	ENSGALT00000003284	0.321986	1	ENSGALT00000003284	1.1816	0.550119	ENSGALT00000003284	1.40452	0.673663	ENSGALT00000003284	0.222919	0.961248	ENSGALT00000003284	-2.97691	0.719408	ENSGALT00000003284	-3.18882	0.566518	ENSGALT00000003284	-0.21191	0.999999	ENSGALT00000003284	-2.80087	0.228488	ENSGALT00000003284	-4.31027	0.0212691	ENSGALT00000003284	-1.5094	0.745436	ENSGALT00000003284	-0.470266	1	ENSGALT00000003284	-1.29223
ENSGALT00000003286	1.84557	0.543038	ENSGALT00000003286	0.928445	0.86069	ENSGALT00000003286	-0.917124	0.885558	ENSGALT00000003286	-0.155237	1	ENSGALT00000003286	-0.841325	0.995675	ENSGALT00000003286	-0.686088	1	ENSGALT00000003286	-1.41772	0.500222	ENSGALT00000003286	-0.0905295	0.999914	ENSGALT00000003286	1.32719	0.620547	ENSGALT00000003286	-0.675989	0.895293	ENSGALT00000003286	-0.711731	0.806778	ENSGALT00000003286	-0.0357419	0.999999	ENSGALT00000003286	0.34556	0.885653	ENSGALT00000003286	0.671324	0.733189	ENSGALT00000003286	0.325764	0.995649	ENSGALT00000003286	0.0338486	1	ENSGALT00000003286	-0.616334
ENSGALT00000003289	-0.567334	0.674235	ENSGALT00000003289	-0.0745361	0.996065	ENSGALT00000003289	0.492798	0.747514	ENSGALT00000003289	-0.178028	1	ENSGALT00000003289	0.185612	0.999942	ENSGALT00000003289	0.36364	1	ENSGALT00000003289	0.107399	0.924554	ENSGALT00000003289	0.0323918	0.999914	ENSGALT00000003289	-0.0750071	0.971098	ENSGALT00000003289	-0.313486	0.913197	ENSGALT00000003289	-0.147573	0.962043	ENSGALT00000003289	0.165912	0.999999	ENSGALT00000003289	-0.736133	0.281119	ENSGALT00000003289	-0.383015	0.68228	ENSGALT00000003289	0.353119	0.942452	ENSGALT00000003289	-0.21938	1	ENSGALT00000003289	-0.253615
ENSGALT00000003290	-0.982103	0.673045	ENSGALT00000003290	-1.66963	0.251855	ENSGALT00000003290	-0.687522	0.809183	ENSGALT00000003290	-0.793205	1	ENSGALT00000003290	-0.978345	0.940866	ENSGALT00000003290	-0.18514	1	ENSGALT00000003290	-0.776448	0.551162	ENSGALT00000003290	-1.29056	0.522256	ENSGALT00000003290	-0.514109	0.73873	ENSGALT00000003290	1.46854	0.675898	ENSGALT00000003290	0.949504	0.728854	ENSGALT00000003290	-0.519036	0.963928	ENSGALT00000003290	-2.71968	0.0199867	ENSGALT00000003290	-2.84465	0.0102557	ENSGALT00000003290	-0.124976	0.999999	ENSGALT00000003290	0.510573	1	ENSGALT00000003290	0.283918
ENSGALT00000003296	0.708065	0.67725	ENSGALT00000003296	0.237921	0.949374	ENSGALT00000003296	-0.470144	0.84684	ENSGALT00000003296	0.0403077	1	ENSGALT00000003296	-0.149362	0.999942	ENSGALT00000003296	-0.18967	1	ENSGALT00000003296	1.09232	0.160467	ENSGALT00000003296	0.380502	0.864581	ENSGALT00000003296	-0.711816	0.483735	ENSGALT00000003296	-0.120115	0.999946	ENSGALT00000003296	0.0509539	0.999999	ENSGALT00000003296	0.171069	0.999999	ENSGALT00000003296	-0.569852	0.554489	ENSGALT00000003296	-0.207208	0.904436	ENSGALT00000003296	0.362644	0.968495	ENSGALT00000003296	0.330052	1	ENSGALT00000003296	0.0795805
ENSGALT00000003298	2.66373	0.164435	ENSGALT00000003298	2.14792	0.190455	ENSGALT00000003298	-0.51581	0.916107	ENSGALT00000003298	-0.746656	1	ENSGALT00000003298	0.400691	0.999942	ENSGALT00000003298	1.14735	0.944416	ENSGALT00000003298	1.34136	0.291804	ENSGALT00000003298	1.11158	0.662105	ENSGALT00000003298	-0.229782	0.93981	ENSGALT00000003298	1.53975	0.645269	ENSGALT00000003298	1.95276	0.300949	ENSGALT00000003298	0.41301	0.995074	ENSGALT00000003298	0.741172	0.652089	ENSGALT00000003298	1.56037	0.272871	ENSGALT00000003298	0.819201	0.91703	ENSGALT00000003298	0.818655	1	ENSGALT00000003298	1.0367
ENSGALT00000003300	1.03512	0.74324	ENSGALT00000003300	2.01307	0.301448	ENSGALT00000003300	0.977951	0.775904	ENSGALT00000003300	-0.725229	1	ENSGALT00000003300	0.691788	0.995675	ENSGALT00000003300	1.41702	0.891409	ENSGALT00000003300	-0.365937	0.849936	ENSGALT00000003300	0.146631	0.998701	ENSGALT00000003300	0.512568	0.815522	ENSGALT00000003300	1.13612	0.793074	ENSGALT00000003300	3.39704	0.0276589	ENSGALT00000003300	2.26092	0.349657	ENSGALT00000003300	-1.44979	0.352478	ENSGALT00000003300	0.678987	0.767912	ENSGALT00000003300	2.12878	0.265774	ENSGALT00000003300	-0.959541	1	ENSGALT00000003300	0.120682
ENSGALT00000003301	-0.366617	0.948516	ENSGALT00000003301	2.92861	0.0850492	ENSGALT00000003301	3.29523	0.0422779	ENSGALT00000003301	-1.70985	0.816203	ENSGALT00000003301	0.788767	0.989709	ENSGALT00000003301	2.49862	0.356162	ENSGALT00000003301	-0.366984	0.851347	ENSGALT00000003301	1.61111	0.520136	ENSGALT00000003301	1.97809	0.234247	ENSGALT00000003301	-0.918404	0.871922	ENSGALT00000003301	1.82365	0.506721	ENSGALT00000003301	2.74205	0.198031	ENSGALT00000003301	-2.20408	0.118089	ENSGALT00000003301	0.390814	0.898799	ENSGALT00000003301	2.59489	0.113232	ENSGALT00000003301	-1.53318	0.886771	ENSGALT00000003301	0.410038
ENSGALT00000003306	0.337578	0.720329	ENSGALT00000003306	-0.110232	0.960352	ENSGALT00000003306	-0.44781	0.604189	ENSGALT00000003306	0.169328	1	ENSGALT00000003306	-0.0967656	0.999942	ENSGALT00000003306	-0.266094	1	ENSGALT00000003306	0.32912	0.464427	ENSGALT00000003306	-0.315072	0.729129	ENSGALT00000003306	-0.644192	0.197073	ENSGALT00000003306	-0.0160885	0.999946	ENSGALT00000003306	-0.0631672	0.993	ENSGALT00000003306	-0.0470787	0.999999	ENSGALT00000003306	-0.259166	0.62681	ENSGALT00000003306	0.0792573	0.944553	ENSGALT00000003306	0.338423	0.830641	ENSGALT00000003306	-0.103645	1	ENSGALT00000003306	-0.0325524
ENSGALT00000003307	-0.734219	0.895758	ENSGALT00000003307	4.45964	0.107131	ENSGALT00000003307	5.19386	0.0452734	ENSGALT00000003307	0.945243	1	ENSGALT00000003307	1.52743	0.953949	ENSGALT00000003307	0.582184	1	ENSGALT00000003307	0.151293	0.983951	ENSGALT00000003307	-0.466038	0.962093	ENSGALT00000003307	-0.617331	0.879943	ENSGALT00000003307	-1.62484	0.881345	ENSGALT00000003307	2.06028	0.806803	ENSGALT00000003307	3.68512	0.264618	ENSGALT00000003307	-1.97337	0.377176	ENSGALT00000003307	-0.114106	0.999999	ENSGALT00000003307	1.85926	0.751278	ENSGALT00000003307	-1.91502	0.965435	ENSGALT00000003307	-0.0371122
ENSGALT00000003315	-0.661805	0.834839	ENSGALT00000003315	-0.221833	0.968058	ENSGALT00000003315	0.439971	0.925684	ENSGALT00000003315	0.173371	1	ENSGALT00000003315	0.180141	0.999942	ENSGALT00000003315	0.00676959	1	ENSGALT00000003315	-0.33763	0.858551	ENSGALT00000003315	-0.235687	0.959531	ENSGALT00000003315	0.101943	0.994469	ENSGALT00000003315	2.77206	0.557669	ENSGALT00000003315	1.83756	0.136612	ENSGALT00000003315	-0.934503	0.960868	ENSGALT00000003315	-0.573365	0.827139	ENSGALT00000003315	-1.31664	0.215081	ENSGALT00000003315	-0.743275	0.953885	ENSGALT00000003315	-0.476866	1	ENSGALT00000003315	-0.883877
ENSGALT00000003320	0.959959	0.565208	ENSGALT00000003320	0.0311758	0.999953	ENSGALT00000003320	-0.928783	0.569775	ENSGALT00000003320	0.0629518	1	ENSGALT00000003320	-0.302722	0.999942	ENSGALT00000003320	-0.365673	1	ENSGALT00000003320	0.812701	0.335452	ENSGALT00000003320	-0.510864	0.802181	ENSGALT00000003320	-1.32356	0.178735	ENSGALT00000003320	0.00449176	0.999946	ENSGALT00000003320	-0.418943	0.836539	ENSGALT00000003320	-0.423435	0.960564	ENSGALT00000003320	-0.0335289	0.999894	ENSGALT00000003320	-0.327589	0.824657	ENSGALT00000003320	-0.29406	0.987211	ENSGALT00000003320	0.7375	1	ENSGALT00000003320	-0.0230713
ENSGALT00000003322	2.35601	0.390967	ENSGALT00000003322	1.39412	0.621914	ENSGALT00000003322	-0.961882	0.818075	ENSGALT00000003322	0.320528	1	ENSGALT00000003322	-0.860188	0.984546	ENSGALT00000003322	-1.18072	0.977311	ENSGALT00000003322	0.349581	0.880096	ENSGALT00000003322	0.464974	0.926831	ENSGALT00000003322	0.115393	0.994129	ENSGALT00000003322	0.574448	0.950035	ENSGALT00000003322	-0.439544	0.930391	ENSGALT00000003322	-1.01399	0.93335	ENSGALT00000003322	2.3259	0.108312	ENSGALT00000003322	0.0225261	0.999999	ENSGALT00000003322	-2.30337	0.264395	ENSGALT00000003322	0.305575	1	ENSGALT00000003322	0.807748
ENSGALT00000003324	0.348003	0.902448	ENSGALT00000003324	0.995583	0.534808	ENSGALT00000003324	0.64758	0.767938	ENSGALT00000003324	1.13898	0.855214	ENSGALT00000003324	1.28754	0.737879	ENSGALT00000003324	0.148552	1	ENSGALT00000003324	-1.34339	0.162246	ENSGALT00000003324	-0.383031	0.897661	ENSGALT00000003324	0.960362	0.365459	ENSGALT00000003324	0.921389	0.799407	ENSGALT00000003324	0.0311534	0.999999	ENSGALT00000003324	-0.890235	0.831549	ENSGALT00000003324	-0.298609	0.88982	ENSGALT00000003324	-0.625127	0.740619	ENSGALT00000003324	-0.326518	0.986859	ENSGALT00000003324	-0.484539	1	ENSGALT00000003324	-0.0744438
ENSGALT00000003326	0.0511152	0.988581	ENSGALT00000003326	-0.202004	0.85759	ENSGALT00000003326	-0.253119	0.816796	ENSGALT00000003326	0.108857	1	ENSGALT00000003326	-0.0867123	0.999942	ENSGALT00000003326	-0.195569	1	ENSGALT00000003326	0.121488	0.823849	ENSGALT00000003326	-0.246978	0.798922	ENSGALT00000003326	-0.368466	0.455562	ENSGALT00000003326	-0.129075	0.969699	ENSGALT00000003326	-0.176213	0.871514	ENSGALT00000003326	-0.0471374	0.999999	ENSGALT00000003326	0.260209	0.593869	ENSGALT00000003326	0.132363	0.863865	ENSGALT00000003326	-0.127847	0.989275	ENSGALT00000003326	0.31414	1	ENSGALT00000003326	-0.00273291
ENSGALT00000003334	-0.350143	0.778632	ENSGALT00000003334	0.242079	0.879906	ENSGALT00000003334	0.592223	0.563581	ENSGALT00000003334	-0.283168	1	ENSGALT00000003334	0.0421209	0.999942	ENSGALT00000003334	0.325289	1	ENSGALT00000003334	-0.760653	0.131794	ENSGALT00000003334	-0.174468	0.916737	ENSGALT00000003334	0.586185	0.364167	ENSGALT00000003334	-0.0496951	0.999946	ENSGALT00000003334	-0.301203	0.803581	ENSGALT00000003334	-0.251508	0.972474	ENSGALT00000003334	0.116375	0.91168	ENSGALT00000003334	0.425011	0.530404	ENSGALT00000003334	0.308635	0.938191	ENSGALT00000003334	0.0786901	1	ENSGALT00000003334	0.143714
ENSGALT00000003339	0.457558	0.62149	ENSGALT00000003339	0.211412	0.878929	ENSGALT00000003339	-0.246146	0.863906	ENSGALT00000003339	0.190666	1	ENSGALT00000003339	0.165161	0.999942	ENSGALT00000003339	-0.0255056	1	ENSGALT00000003339	0.205224	0.718065	ENSGALT00000003339	-0.19526	0.880443	ENSGALT00000003339	-0.400484	0.499973	ENSGALT00000003339	0.653893	0.557669	ENSGALT00000003339	0.310795	0.739459	ENSGALT00000003339	-0.343098	0.907606	ENSGALT00000003339	0.274988	0.625946	ENSGALT00000003339	0.456649	0.383919	ENSGALT00000003339	0.181662	0.979236	ENSGALT00000003339	0.342366	1	ENSGALT00000003339	0.0243026
ENSGALT00000003341	1.16585	0.478977	ENSGALT00000003341	-0.081282	0.999953	ENSGALT00000003341	-1.24713	0.375118	ENSGALT00000003341	-0.2853	1	ENSGALT00000003341	0.528618	0.984546	ENSGALT00000003341	0.813917	0.939567	ENSGALT00000003341	0.660851	0.483739	ENSGALT00000003341	-0.17829	0.972572	ENSGALT00000003341	-0.839141	0.437633	ENSGALT00000003341	1.53467	0.433464	ENSGALT00000003341	0.504773	0.806803	ENSGALT00000003341	-1.0299	0.700737	ENSGALT00000003341	0.431923	0.724227	ENSGALT00000003341	0.180626	0.937197	ENSGALT00000003341	-0.251296	0.994763	ENSGALT00000003341	0.379702	1	ENSGALT00000003341	0.308572
ENSGALT00000003357	1.48744	0.375895	ENSGALT00000003357	-0.506249	0.84702	ENSGALT00000003357	-1.99369	0.055452	ENSGALT00000003357	-0.0648973	1	ENSGALT00000003357	-0.571848	0.984546	ENSGALT00000003357	-0.506951	1	ENSGALT00000003357	0.812805	0.399314	ENSGALT00000003357	0.271757	0.93954	ENSGALT00000003357	-0.541048	0.669377	ENSGALT00000003357	0.460217	0.908298	ENSGALT00000003357	-0.117056	0.999855	ENSGALT00000003357	-0.577273	0.938043	ENSGALT00000003357	-0.312559	0.827962	ENSGALT00000003357	-0.389138	0.806512	ENSGALT00000003357	-0.0765785	0.999999	ENSGALT00000003357	0.0995075	1	ENSGALT00000003357	-0.0482346
ENSGALT00000003358	0.425376	0.945306	ENSGALT00000003358	0.761339	0.867162	ENSGALT00000003358	0.335963	0.983327	ENSGALT00000003358	-1.51235	1	ENSGALT00000003358	1.08256	0.994906	ENSGALT00000003358	2.59491	0.725614	ENSGALT00000003358	2.51662	0.17549	ENSGALT00000003358	2.42006	0.326148	ENSGALT00000003358	-0.0965664	0.993568	ENSGALT00000003358	-0.40356	0.996445	ENSGALT00000003358	-0.132579	0.999999	ENSGALT00000003358	0.270981	0.999999	ENSGALT00000003358	1.76519	0.390038	ENSGALT00000003358	1.76479	0.446442	ENSGALT00000003358	-0.000401759	0.999999	ENSGALT00000003358	1.65929	0.973889	ENSGALT00000003358	1.63216
ENSGALT00000003371	-0.191492	0.950895	ENSGALT00000003371	-0.183763	0.962854	ENSGALT00000003371	0.0077295	1	ENSGALT00000003371	0.399048	1	ENSGALT00000003371	-0.414146	0.984874	ENSGALT00000003371	-0.813194	0.873039	ENSGALT00000003371	-1.04235	0.163214	ENSGALT00000003371	-1.25369	0.191269	ENSGALT00000003371	-0.211335	0.886732	ENSGALT00000003371	0.342425	0.953231	ENSGALT00000003371	-0.817571	0.558043	ENSGALT00000003371	-1.16	0.56968	ENSGALT00000003371	0.709089	0.473261	ENSGALT00000003371	-0.279684	0.849685	ENSGALT00000003371	-0.988774	0.570445	ENSGALT00000003371	1.48509	0.557221	ENSGALT00000003371	1.05031
ENSGALT00000003372	-0.524676	0.918574	ENSGALT00000003372	-2.02572	0.63856	ENSGALT00000003372	-1.50104	0.736677	ENSGALT00000003372	-2.80778	0.915746	ENSGALT00000003372	-2.11037	0.920671	ENSGALT00000003372	0.697412	1	ENSGALT00000003372	1.75741	0.453091	ENSGALT00000003372	0.964338	0.841829	ENSGALT00000003372	-0.793068	0.794567	ENSGALT00000003372	-1.21215	0.907691	ENSGALT00000003372	-2.2233	0.636518	ENSGALT00000003372	-1.01116	0.941304	ENSGALT00000003372	0.826195	0.820352	ENSGALT00000003372	0.502881	0.915215	ENSGALT00000003372	-0.323314	0.999999	ENSGALT00000003372	-0.331625	1	ENSGALT00000003372	0.816477
ENSGALT00000003373	-1.23958	0.740242	ENSGALT00000003373	-1.47296	0.574602	ENSGALT00000003373	-0.23338	0.99545	ENSGALT00000003373	-1.2315	1	ENSGALT00000003373	-0.248622	0.999942	ENSGALT00000003373	0.982881	1	ENSGALT00000003373	2.6186	0.110103	ENSGALT00000003373	0.805519	0.841829	ENSGALT00000003373	-1.81309	0.34381	ENSGALT00000003373	-1.20093	0.890745	ENSGALT00000003373	-0.933977	0.856266	ENSGALT00000003373	0.266954	0.999999	ENSGALT00000003373	-7.8852	0.000456149	ENSGALT00000003373	-7.59431	0.000139631	ENSGALT00000003373	0.290886	0.999999	ENSGALT00000003373	0.674341	1	ENSGALT00000003373	-0.0120782
ENSGALT00000003376	0.0256835	0.999953	ENSGALT00000003376	0.305555	0.794157	ENSGALT00000003376	0.279872	0.835243	ENSGALT00000003376	0.218342	1	ENSGALT00000003376	0.0455533	0.999942	ENSGALT00000003376	-0.172789	1	ENSGALT00000003376	-0.321596	0.527325	ENSGALT00000003376	-0.678614	0.316165	ENSGALT00000003376	-0.357018	0.545687	ENSGALT00000003376	0.591009	0.634325	ENSGALT00000003376	0.737558	0.251708	ENSGALT00000003376	0.146548	0.995074	ENSGALT00000003376	0.397607	0.448039	ENSGALT00000003376	0.183329	0.821039	ENSGALT00000003376	-0.214278	0.96829	ENSGALT00000003376	0.262738	1	ENSGALT00000003376	0.0467408
ENSGALT00000003379	0.033403	0.999953	ENSGALT00000003379	0.0654669	0.994535	ENSGALT00000003379	0.0320638	1	ENSGALT00000003379	0.208552	1	ENSGALT00000003379	-0.117605	0.999942	ENSGALT00000003379	-0.326157	1	ENSGALT00000003379	0.685853	0.161252	ENSGALT00000003379	-0.14568	0.942873	ENSGALT00000003379	-0.831533	0.165576	ENSGALT00000003379	-0.0924661	0.999946	ENSGALT00000003379	0.231283	0.865762	ENSGALT00000003379	0.323749	0.938043	ENSGALT00000003379	-0.630585	0.241327	ENSGALT00000003379	-0.538941	0.374766	ENSGALT00000003379	0.0916435	0.999999	ENSGALT00000003379	-0.132906	1	ENSGALT00000003379	-0.540155
ENSGALT00000003381	0.252824	0.79268	ENSGALT00000003381	0.13742	0.930599	ENSGALT00000003381	-0.115404	0.953401	ENSGALT00000003381	-0.0239112	1	ENSGALT00000003381	-0.0915496	0.999942	ENSGALT00000003381	-0.0676385	1	ENSGALT00000003381	-0.232804	0.598748	ENSGALT00000003381	-0.486412	0.436848	ENSGALT00000003381	-0.253608	0.629634	ENSGALT00000003381	0.147667	0.952218	ENSGALT00000003381	-0.100348	0.949335	ENSGALT00000003381	-0.248014	0.938043	ENSGALT00000003381	0.253293	0.603984	ENSGALT00000003381	0.29929	0.569435	ENSGALT00000003381	0.0459967	0.999999	ENSGALT00000003381	0.0352224	1	ENSGALT00000003381	-0.0902135
ENSGALT00000003386	-0.533523	0.67725	ENSGALT00000003386	-0.0747494	0.994801	ENSGALT00000003386	0.458773	0.753627	ENSGALT00000003386	0.0656031	1	ENSGALT00000003386	-0.139927	0.999942	ENSGALT00000003386	-0.20553	1	ENSGALT00000003386	-0.773001	0.188755	ENSGALT00000003386	-0.614768	0.567527	ENSGALT00000003386	0.158233	0.890374	ENSGALT00000003386	-0.346229	0.890273	ENSGALT00000003386	-0.535657	0.646491	ENSGALT00000003386	-0.189428	0.995074	ENSGALT00000003386	0.47913	0.498865	ENSGALT00000003386	0.318708	0.735585	ENSGALT00000003386	-0.160422	0.996479	ENSGALT00000003386	-0.00829187	1	ENSGALT00000003386	0.123716
ENSGALT00000003389	-0.0377438	0.999115	ENSGALT00000003389	-0.0473118	0.998095	ENSGALT00000003389	-0.00956798	1	ENSGALT00000003389	0.175733	1	ENSGALT00000003389	0.231836	0.995675	ENSGALT00000003389	0.0561029	1	ENSGALT00000003389	-0.601111	0.162246	ENSGALT00000003389	-0.172981	0.902111	ENSGALT00000003389	0.42813	0.450663	ENSGALT00000003389	-0.526954	0.65947	ENSGALT00000003389	-0.14822	0.926348	ENSGALT00000003389	0.378735	0.87308	ENSGALT00000003389	0.347849	0.511425	ENSGALT00000003389	0.195486	0.805282	ENSGALT00000003389	-0.152363	0.987408	ENSGALT00000003389	0.124221	1	ENSGALT00000003389	0.108203
ENSGALT00000003394	0.820335	0.7252	ENSGALT00000003394	-0.184927	0.982411	ENSGALT00000003394	-1.00526	0.648927	ENSGALT00000003394	0.170919	1	ENSGALT00000003394	-0.656627	0.980983	ENSGALT00000003394	-0.827546	0.977311	ENSGALT00000003394	1.6129	0.0974808	ENSGALT00000003394	1.21122	0.491373	ENSGALT00000003394	-0.401686	0.80693	ENSGALT00000003394	0.00911905	0.999946	ENSGALT00000003394	-0.368483	0.912389	ENSGALT00000003394	-0.377602	0.985163	ENSGALT00000003394	-1.20531	0.277957	ENSGALT00000003394	-2.04383	0.0299212	ENSGALT00000003394	-0.838513	0.827433	ENSGALT00000003394	-0.151134	1	ENSGALT00000003394	0.0818561
ENSGALT00000003399	0.361454	0.769695	ENSGALT00000003399	0.168331	0.936631	ENSGALT00000003399	-0.193124	0.921961	ENSGALT00000003399	-0.103476	1	ENSGALT00000003399	-0.368964	0.967211	ENSGALT00000003399	-0.265487	1	ENSGALT00000003399	-0.19692	0.759591	ENSGALT00000003399	-0.342043	0.770592	ENSGALT00000003399	-0.145123	0.875451	ENSGALT00000003399	0.320014	0.868036	ENSGALT00000003399	-0.142496	0.941874	ENSGALT00000003399	-0.46251	0.83543	ENSGALT00000003399	0.330857	0.601124	ENSGALT00000003399	0.308233	0.680358	ENSGALT00000003399	-0.0226245	0.999999	ENSGALT00000003399	0.215576	1	ENSGALT00000003399	0.111356
ENSGALT00000003405	1.09339	0.399866	ENSGALT00000003405	0.0362657	0.999953	ENSGALT00000003405	-1.05712	0.354974	ENSGALT00000003405	0.151964	1	ENSGALT00000003405	-0.534215	0.966062	ENSGALT00000003405	-0.686179	0.927457	ENSGALT00000003405	0.637601	0.390949	ENSGALT00000003405	-0.492342	0.766358	ENSGALT00000003405	-1.12994	0.185155	ENSGALT00000003405	0.0942244	0.999946	ENSGALT00000003405	0.345437	0.849366	ENSGALT00000003405	0.251212	0.988561	ENSGALT00000003405	-0.0238857	0.999894	ENSGALT00000003405	0.0890986	0.977783	ENSGALT00000003405	0.112984	0.999999	ENSGALT00000003405	0.202787	1	ENSGALT00000003405	-0.15178
ENSGALT00000003408	-0.169669	0.957982	ENSGALT00000003408	-0.659921	0.688734	ENSGALT00000003408	-0.490253	0.827426	ENSGALT00000003408	-0.276325	1	ENSGALT00000003408	0.289529	0.999942	ENSGALT00000003408	0.565853	0.98847	ENSGALT00000003408	0.705832	0.386401	ENSGALT00000003408	0.852763	0.537957	ENSGALT00000003408	0.146931	0.937498	ENSGALT00000003408	-0.102776	0.999946	ENSGALT00000003408	0.269974	0.908255	ENSGALT00000003408	0.372749	0.961664	ENSGALT00000003408	-0.191747	0.881922	ENSGALT00000003408	0.577984	0.555338	ENSGALT00000003408	0.769731	0.680887	ENSGALT00000003408	0.161101	1	ENSGALT00000003408	0.159301
ENSGALT00000003413	0.172598	0.923777	ENSGALT00000003413	-0.279056	0.849215	ENSGALT00000003413	-0.451654	0.698855	ENSGALT00000003413	-0.102759	1	ENSGALT00000003413	0.1312	0.999942	ENSGALT00000003413	0.233959	1	ENSGALT00000003413	-0.867396	0.0695058	ENSGALT00000003413	-0.49019	0.608696	ENSGALT00000003413	0.377206	0.57675	ENSGALT00000003413	0.444167	0.77967	ENSGALT00000003413	-0.113389	0.967388	ENSGALT00000003413	-0.557556	0.766185	ENSGALT00000003413	0.576876	0.308689	ENSGALT00000003413	0.367402	0.612092	ENSGALT00000003413	-0.209474	0.979625	ENSGALT00000003413	-0.14513	1	ENSGALT00000003413	0.0897778
ENSGALT00000003414	0.555658	0.691725	ENSGALT00000003414	0.0382187	0.999953	ENSGALT00000003414	-0.517439	0.749143	ENSGALT00000003414	0.00680971	1	ENSGALT00000003414	-0.193128	0.999942	ENSGALT00000003414	-0.199937	1	ENSGALT00000003414	0.463448	0.517913	ENSGALT00000003414	-0.0858272	0.992122	ENSGALT00000003414	-0.549275	0.518686	ENSGALT00000003414	0.0283455	0.999946	ENSGALT00000003414	0.0433784	0.999999	ENSGALT00000003414	0.0150329	0.999999	ENSGALT00000003414	-0.629173	0.390038	ENSGALT00000003414	-0.223841	0.860316	ENSGALT00000003414	0.405332	0.924851	ENSGALT00000003414	0.30152	1	ENSGALT00000003414	0.07828
ENSGALT00000003418	0.792596	0.873767	ENSGALT00000003418	1.0515	0.717874	ENSGALT00000003418	0.258907	0.996275	ENSGALT00000003418	-2.23288	0.697292	ENSGALT00000003418	-0.73868	0.985789	ENSGALT00000003418	1.4942	0.938636	ENSGALT00000003418	0.770663	0.678595	ENSGALT00000003418	-0.484665	0.904526	ENSGALT00000003418	-1.25533	0.542485	ENSGALT00000003418	-3.18513	0.350174	ENSGALT00000003418	0.199174	0.993	ENSGALT00000003418	3.3843	0.108068	ENSGALT00000003418	0.645038	0.744552	ENSGALT00000003418	0.70806	0.73772	ENSGALT00000003418	0.0630218	0.999999	ENSGALT00000003418	0.610264	1	ENSGALT00000003418	-0.710919
ENSGALT00000003419	0.928255	0.599176	ENSGALT00000003419	0.827894	0.690049	ENSGALT00000003419	-0.100361	1	ENSGALT00000003419	0.204402	1	ENSGALT00000003419	-0.328124	0.999942	ENSGALT00000003419	-0.532527	1	ENSGALT00000003419	-0.102945	0.96487	ENSGALT00000003419	-0.616693	0.804324	ENSGALT00000003419	-0.513747	0.699919	ENSGALT00000003419	-0.401173	0.937267	ENSGALT00000003419	-0.491923	0.848926	ENSGALT00000003419	-0.0907495	0.999999	ENSGALT00000003419	0.877925	0.430707	ENSGALT00000003419	0.251787	0.915807	ENSGALT00000003419	-0.626138	0.893938	ENSGALT00000003419	-0.466021	1	ENSGALT00000003419	-1.13014
ENSGALT00000003422	1.72628	0.772698	ENSGALT00000003422	1.25434	0.85759	ENSGALT00000003422	-0.471946	0.988665	ENSGALT00000003422	1.13762	1	ENSGALT00000003422	-2.79346	0.80045	ENSGALT00000003422	-3.93108	0.612099	ENSGALT00000003422	1.80227	0.553642	ENSGALT00000003422	-0.884055	0.913276	ENSGALT00000003422	-2.68632	0.499296	ENSGALT00000003422	-1.19625	0.907199	ENSGALT00000003422	1.56681	0.792709	ENSGALT00000003422	2.76305	0.8898	ENSGALT00000003422	1.9599	0.480311	ENSGALT00000003422	-1.85103	0.557557	ENSGALT00000003422	-3.81093	0.300081	ENSGALT00000003422	-0.146928	1	ENSGALT00000003422	-4.7164
ENSGALT00000003423	-0.44383	0.866259	ENSGALT00000003423	-0.222209	0.966305	ENSGALT00000003423	0.221621	0.9722	ENSGALT00000003423	-0.04072	1	ENSGALT00000003423	-0.0725788	0.999942	ENSGALT00000003423	-0.0318588	1	ENSGALT00000003423	-1.54979	0.0723711	ENSGALT00000003423	-0.639424	0.765731	ENSGALT00000003423	0.910366	0.429969	ENSGALT00000003423	-0.463696	0.909531	ENSGALT00000003423	-0.551657	0.798986	ENSGALT00000003423	-0.0879613	0.999999	ENSGALT00000003423	0.0406974	0.999894	ENSGALT00000003423	0.231143	0.911035	ENSGALT00000003423	0.190445	0.999999	ENSGALT00000003423	-0.181282	1	ENSGALT00000003423	0.163125
ENSGALT00000003431	0.503618	0.834839	ENSGALT00000003431	0.378464	0.900308	ENSGALT00000003431	-0.125154	0.99675	ENSGALT00000003431	0.560775	1	ENSGALT00000003431	0.0850002	0.999942	ENSGALT00000003431	-0.475775	1	ENSGALT00000003431	-0.937292	0.296939	ENSGALT00000003431	-0.660521	0.737086	ENSGALT00000003431	0.276771	0.85952	ENSGALT00000003431	0.254164	0.982932	ENSGALT00000003431	-0.141748	0.989379	ENSGALT00000003431	-0.395911	0.974365	ENSGALT00000003431	0.42091	0.738742	ENSGALT00000003431	0.302258	0.86198	ENSGALT00000003431	-0.118652	0.999999	ENSGALT00000003431	0.311461	1	ENSGALT00000003431	0.844481
ENSGALT00000003433	0.122275	0.970042	ENSGALT00000003433	0.147746	0.968058	ENSGALT00000003433	0.0254712	1	ENSGALT00000003433	-0.179567	1	ENSGALT00000003433	0.436511	0.978928	ENSGALT00000003433	0.616078	0.927457	ENSGALT00000003433	-1.68528	0.00292225	ENSGALT00000003433	-0.435142	0.768958	ENSGALT00000003433	1.25014	0.126229	ENSGALT00000003433	0.600794	0.763724	ENSGALT00000003433	0.178664	0.943122	ENSGALT00000003433	-0.42213	0.938913	ENSGALT00000003433	0.754797	0.290871	ENSGALT00000003433	0.388449	0.687988	ENSGALT00000003433	-0.366348	0.942459	ENSGALT00000003433	0.122552	1	ENSGALT00000003433	0.33658
ENSGALT00000003436	-2.42618	0.528912	ENSGALT00000003436	0.861882	0.903447	ENSGALT00000003436	3.28806	0.374873	ENSGALT00000003436	-1.05913	1	ENSGALT00000003436	0.355997	0.999942	ENSGALT00000003436	1.41512	0.995785	ENSGALT00000003436	-0.0503365	1	ENSGALT00000003436	-1.72207	0.653243	ENSGALT00000003436	-1.67174	0.513922	ENSGALT00000003436	-0.891622	0.942199	ENSGALT00000003436	-0.0321976	0.999999	ENSGALT00000003436	0.859424	0.973264	ENSGALT00000003436	-1.62171	0.513805	ENSGALT00000003436	-1.95976	0.417111	ENSGALT00000003436	-0.338056	0.999999	ENSGALT00000003436	-1.93926	1	ENSGALT00000003436	-1.87715
ENSGALT00000003437	0.255103	0.932677	ENSGALT00000003437	0.356749	0.900117	ENSGALT00000003437	0.101646	1	ENSGALT00000003437	-0.43838	1	ENSGALT00000003437	0.127507	0.999942	ENSGALT00000003437	0.565886	0.995292	ENSGALT00000003437	-0.520002	0.576541	ENSGALT00000003437	0.0625265	0.999914	ENSGALT00000003437	0.582529	0.594665	ENSGALT00000003437	0.647093	0.809053	ENSGALT00000003437	0.883491	0.562619	ENSGALT00000003437	0.236398	0.999742	ENSGALT00000003437	0.56954	0.578592	ENSGALT00000003437	-0.0299375	0.999999	ENSGALT00000003437	-0.599477	0.878153	ENSGALT00000003437	0.223308	1	ENSGALT00000003437	0.255841
ENSGALT00000003442	1.37882	0.403863	ENSGALT00000003442	0.13104	0.988233	ENSGALT00000003442	-1.24778	0.412487	ENSGALT00000003442	0.0466127	1	ENSGALT00000003442	0.0760452	0.999942	ENSGALT00000003442	0.0294325	1	ENSGALT00000003442	0.384432	0.741852	ENSGALT00000003442	-0.497994	0.822216	ENSGALT00000003442	-0.882427	0.443238	ENSGALT00000003442	0.970603	0.708518	ENSGALT00000003442	-0.241854	0.942321	ENSGALT00000003442	-1.21246	0.65837	ENSGALT00000003442	0.0545007	0.999894	ENSGALT00000003442	0.0206092	0.999999	ENSGALT00000003442	-0.0338915	0.999999	ENSGALT00000003442	1.3101	0.695771	ENSGALT00000003442	0.497397
ENSGALT00000003450	-0.0683502	0.999953	ENSGALT00000003450	-0.281014	0.951912	ENSGALT00000003450	-0.212664	0.977431	ENSGALT00000003450	-0.0455817	1	ENSGALT00000003450	-0.535711	0.992742	ENSGALT00000003450	-0.490129	1	ENSGALT00000003450	0.280747	0.837937	ENSGALT00000003450	0.281345	0.942458	ENSGALT00000003450	0.000598699	1	ENSGALT00000003450	0.504259	0.920099	ENSGALT00000003450	0.467226	0.874646	ENSGALT00000003450	-0.0370329	0.999999	ENSGALT00000003450	-0.871595	0.461588	ENSGALT00000003450	-1.60392	0.11281	ENSGALT00000003450	-0.732327	0.857708	ENSGALT00000003450	0.117588	1	ENSGALT00000003450	-0.18388
ENSGALT00000003452	5.0369e-05	0.999953	ENSGALT00000003452	-0.304809	0.794343	ENSGALT00000003452	-0.304859	0.80431	ENSGALT00000003452	-0.169046	1	ENSGALT00000003452	0.155185	0.999942	ENSGALT00000003452	0.324231	0.990409	ENSGALT00000003452	0.158124	0.796616	ENSGALT00000003452	-0.0259974	0.999914	ENSGALT00000003452	-0.184121	0.799924	ENSGALT00000003452	0.483507	0.699906	ENSGALT00000003452	0.408412	0.645282	ENSGALT00000003452	-0.075095	0.999999	ENSGALT00000003452	-0.367732	0.495977	ENSGALT00000003452	-0.384476	0.515709	ENSGALT00000003452	-0.0167449	0.999999	ENSGALT00000003452	-0.452432	0.971133	ENSGALT00000003452	-0.394487
ENSGALT00000003475	0.658236	0.537483	ENSGALT00000003475	0.0528149	0.999953	ENSGALT00000003475	-0.605421	0.568125	ENSGALT00000003475	0.387057	1	ENSGALT00000003475	-0.35171	0.978928	ENSGALT00000003475	-0.738767	0.708989	ENSGALT00000003475	-0.117418	0.898277	ENSGALT00000003475	-0.736726	0.374944	ENSGALT00000003475	-0.619308	0.359495	ENSGALT00000003475	0.0464223	0.999946	ENSGALT00000003475	-0.153248	0.941047	ENSGALT00000003475	-0.19967	0.985163	ENSGALT00000003475	0.262773	0.73475	ENSGALT00000003475	-0.495973	0.474486	ENSGALT00000003475	-0.758746	0.396973	ENSGALT00000003475	0.453785	1	ENSGALT00000003475	0.0843329
ENSGALT00000003479	0.0211555	0.999953	ENSGALT00000003479	0.206098	0.848557	ENSGALT00000003479	0.184943	0.884867	ENSGALT00000003479	-0.566498	0.676674	ENSGALT00000003479	0.0128631	0.999942	ENSGALT00000003479	0.579361	0.539758	ENSGALT00000003479	-0.477063	0.201447	ENSGALT00000003479	-0.164772	0.884042	ENSGALT00000003479	0.312292	0.526481	ENSGALT00000003479	0.361647	0.747182	ENSGALT00000003479	0.562746	0.329747	ENSGALT00000003479	0.201099	0.960564	ENSGALT00000003479	-0.432552	0.297998	ENSGALT00000003479	-0.130548	0.859735	ENSGALT00000003479	0.302005	0.839045	ENSGALT00000003479	-0.16752	1	ENSGALT00000003479	-0.154867
ENSGALT00000003480	1.66561	0.999953	ENSGALT00000003480	1.66561	0.999953	ENSGALT00000003480	0	1	ENSGALT00000003480	0.687223	1	ENSGALT00000003480	0.0398974	0.999942	ENSGALT00000003480	-0.647325	1	ENSGALT00000003480	-2.02991	1	ENSGALT00000003480	-2.02991	0.999914	ENSGALT00000003480	0	1	ENSGALT00000003480	-0.0106392	0.999946	ENSGALT00000003480	-0.0106392	0.999999	ENSGALT00000003480	0	0.999999	ENSGALT00000003480	-1.22102	0.999894	ENSGALT00000003480	-1.22102	0.999999	ENSGALT00000003480	0	0.999999	ENSGALT00000003480	-0.928127	1	ENSGALT00000003480	-0.928127
ENSGALT00000003484	-0.458596	0.683567	ENSGALT00000003484	0.455247	0.671285	ENSGALT00000003484	0.913843	0.172744	ENSGALT00000003484	0.144509	1	ENSGALT00000003484	0.104421	0.999942	ENSGALT00000003484	-0.0400878	1	ENSGALT00000003484	-1.33752	0.00349908	ENSGALT00000003484	-0.787128	0.310468	ENSGALT00000003484	0.550387	0.387343	ENSGALT00000003484	-0.743773	0.563845	ENSGALT00000003484	0.095063	0.982506	ENSGALT00000003484	0.838836	0.366901	ENSGALT00000003484	0.0537067	0.983859	ENSGALT00000003484	-0.297226	0.713721	ENSGALT00000003484	-0.350932	0.898723	ENSGALT00000003484	0.00807438	1	ENSGALT00000003484	0.183139
ENSGALT00000003486	0.275997	0.930553	ENSGALT00000003486	-0.156713	0.982997	ENSGALT00000003486	-0.43271	0.881147	ENSGALT00000003486	0.609239	1	ENSGALT00000003486	-0.0859053	0.999942	ENSGALT00000003486	-0.695145	0.977311	ENSGALT00000003486	1.41743	0.0881341	ENSGALT00000003486	0.206584	0.963962	ENSGALT00000003486	-1.21085	0.242154	ENSGALT00000003486	-0.672344	0.815934	ENSGALT00000003486	-0.386721	0.875018	ENSGALT00000003486	0.285623	0.995074	ENSGALT00000003486	-0.631467	0.558912	ENSGALT00000003486	-0.326413	0.842868	ENSGALT00000003486	0.305055	0.987211	ENSGALT00000003486	0.237994	1	ENSGALT00000003486	-0.353261
ENSGALT00000003489	-0.156564	0.894198	ENSGALT00000003489	0.0181033	0.999953	ENSGALT00000003489	0.174667	0.902238	ENSGALT00000003489	0.0245313	1	ENSGALT00000003489	0.194222	0.995675	ENSGALT00000003489	0.169691	1	ENSGALT00000003489	-0.896666	0.00907736	ENSGALT00000003489	-0.290834	0.738862	ENSGALT00000003489	0.605832	0.202509	ENSGALT00000003489	0.349921	0.762605	ENSGALT00000003489	0.593012	0.303756	ENSGALT00000003489	0.243091	0.942798	ENSGALT00000003489	0.302566	0.507702	ENSGALT00000003489	0.249196	0.657579	ENSGALT00000003489	-0.0533699	0.999999	ENSGALT00000003489	-0.243962	1	ENSGALT00000003489	0.00299158
ENSGALT00000003495	0.825725	0.43363	ENSGALT00000003495	0.0169558	0.999953	ENSGALT00000003495	-0.808769	0.385587	ENSGALT00000003495	0.611393	0.90409	ENSGALT00000003495	0.469843	0.940866	ENSGALT00000003495	-0.141549	1	ENSGALT00000003495	1.42613	0.00427411	ENSGALT00000003495	0.258773	0.877227	ENSGALT00000003495	-1.16736	0.10363	ENSGALT00000003495	0.697852	0.645269	ENSGALT00000003495	0.296153	0.834327	ENSGALT00000003495	-0.4017	0.923952	ENSGALT00000003495	-0.127842	0.909583	ENSGALT00000003495	-0.164819	0.891427	ENSGALT00000003495	-0.0369761	0.999999	ENSGALT00000003495	-0.168699	1	ENSGALT00000003495	-0.386876
ENSGALT00000003497	0.312159	0.907126	ENSGALT00000003497	1.42438	0.19366	ENSGALT00000003497	1.11222	0.451626	ENSGALT00000003497	-0.527738	1	ENSGALT00000003497	0.647527	0.966359	ENSGALT00000003497	1.17527	0.680322	ENSGALT00000003497	-0.625266	0.497946	ENSGALT00000003497	0.759874	0.662105	ENSGALT00000003497	1.38514	0.164174	ENSGALT00000003497	-0.0421523	0.999946	ENSGALT00000003497	1.53888	0.194751	ENSGALT00000003497	1.58103	0.205645	ENSGALT00000003497	-0.119255	0.960636	ENSGALT00000003497	0.99605	0.321146	ENSGALT00000003497	1.1153	0.464971	ENSGALT00000003497	-0.0834567	1	ENSGALT00000003497	0.246788
ENSGALT00000003500	0.412216	0.590983	ENSGALT00000003500	0.468546	0.464326	ENSGALT00000003500	0.05633	0.995883	ENSGALT00000003500	-0.212751	1	ENSGALT00000003500	0.17724	0.99893	ENSGALT00000003500	0.389991	0.90896	ENSGALT00000003500	-0.2335	0.596824	ENSGALT00000003500	-0.052546	0.990245	ENSGALT00000003500	0.180954	0.756692	ENSGALT00000003500	0.54026	0.563845	ENSGALT00000003500	0.617779	0.260228	ENSGALT00000003500	0.0775189	0.999999	ENSGALT00000003500	0.0783821	0.924111	ENSGALT00000003500	0.142079	0.845873	ENSGALT00000003500	0.0636974	0.999999	ENSGALT00000003500	0.0233128	1	ENSGALT00000003500	0.00645118
ENSGALT00000003504	-0.0391146	0.999783	ENSGALT00000003504	0.1698	0.930599	ENSGALT00000003504	0.208914	0.902947	ENSGALT00000003504	-0.342796	1	ENSGALT00000003504	0.00658179	0.999942	ENSGALT00000003504	0.349378	0.990241	ENSGALT00000003504	-0.0677431	0.945908	ENSGALT00000003504	0.11763	0.959147	ENSGALT00000003504	0.185373	0.816179	ENSGALT00000003504	-0.0492145	0.999946	ENSGALT00000003504	-0.0129525	0.999999	ENSGALT00000003504	0.0362621	0.999999	ENSGALT00000003504	0.114649	0.897913	ENSGALT00000003504	0.0868337	0.950839	ENSGALT00000003504	-0.0278156	0.999999	ENSGALT00000003504	0.243152	1	ENSGALT00000003504	-0.00184816
ENSGALT00000003506	2.06085	0.0736831	ENSGALT00000003506	0.782849	0.648218	ENSGALT00000003506	-1.278	0.380613	ENSGALT00000003506	-0.146439	1	ENSGALT00000003506	-0.418222	0.995675	ENSGALT00000003506	-0.271783	1	ENSGALT00000003506	0.776636	0.40944	ENSGALT00000003506	-0.0497306	0.999914	ENSGALT00000003506	-0.826367	0.475028	ENSGALT00000003506	0.142686	0.999946	ENSGALT00000003506	-0.479128	0.808596	ENSGALT00000003506	-0.621814	0.921005	ENSGALT00000003506	0.707604	0.471948	ENSGALT00000003506	0.452077	0.735021	ENSGALT00000003506	-0.255528	0.992594	ENSGALT00000003506	0.558216	1	ENSGALT00000003506	-0.139585
ENSGALT00000003508	-0.171084	0.995737	ENSGALT00000003508	0.346269	0.968058	ENSGALT00000003508	0.517353	0.957718	ENSGALT00000003508	-0.128661	1	ENSGALT00000003508	-0.514368	0.999942	ENSGALT00000003508	-0.385707	1	ENSGALT00000003508	-1.71409	0.284375	ENSGALT00000003508	-0.847281	0.822676	ENSGALT00000003508	0.866812	0.717191	ENSGALT00000003508	-0.378882	0.996416	ENSGALT00000003508	1.16323	0.738386	ENSGALT00000003508	1.54211	0.812777	ENSGALT00000003508	-2.67382	0.101372	ENSGALT00000003508	-1.08912	0.602723	ENSGALT00000003508	1.5847	0.734918	ENSGALT00000003508	1.02071	1	ENSGALT00000003508	-0.879609
ENSGALT00000003518	-0.204056	0.900761	ENSGALT00000003518	-0.192583	0.926739	ENSGALT00000003518	0.011473	1	ENSGALT00000003518	-0.358275	1	ENSGALT00000003518	0.173625	0.999942	ENSGALT00000003518	0.5319	0.905495	ENSGALT00000003518	-0.145115	0.848486	ENSGALT00000003518	-0.0140077	0.999914	ENSGALT00000003518	0.131107	0.901289	ENSGALT00000003518	0.563044	0.689101	ENSGALT00000003518	0.750438	0.35496	ENSGALT00000003518	0.187394	0.985714	ENSGALT00000003518	-0.0153169	0.999894	ENSGALT00000003518	-0.250134	0.772249	ENSGALT00000003518	-0.234817	0.968495	ENSGALT00000003518	0.303335	1	ENSGALT00000003518	-0.167651
ENSGALT00000003531	-0.0374484	0.999953	ENSGALT00000003531	-0.306932	0.930599	ENSGALT00000003531	-0.269483	0.950904	ENSGALT00000003531	-0.171228	1	ENSGALT00000003531	0.16678	0.999942	ENSGALT00000003531	0.338008	1	ENSGALT00000003531	-1.01336	0.25069	ENSGALT00000003531	-0.314722	0.908709	ENSGALT00000003531	0.698635	0.550075	ENSGALT00000003531	-0.223554	0.98978	ENSGALT00000003531	0.116709	0.997073	ENSGALT00000003531	0.340262	0.985103	ENSGALT00000003531	0.238711	0.871756	ENSGALT00000003531	0.432629	0.750827	ENSGALT00000003531	0.193918	0.999999	ENSGALT00000003531	-0.152157	1	ENSGALT00000003531	0.205243
ENSGALT00000003536	-2.0728	0.726522	ENSGALT00000003536	1.38526	0.848811	ENSGALT00000003536	3.45805	0.571349	ENSGALT00000003536	-0.371691	1	ENSGALT00000003536	0.10702	0.999942	ENSGALT00000003536	0.478711	1	ENSGALT00000003536	-2.82099	0.391844	ENSGALT00000003536	1.79487	0.720065	ENSGALT00000003536	4.61586	0.254856	ENSGALT00000003536	-0.766746	0.972499	ENSGALT00000003536	-0.632729	0.948087	ENSGALT00000003536	0.134017	0.999999	ENSGALT00000003536	-0.94584	0.798733	ENSGALT00000003536	-1.58958	0.64409	ENSGALT00000003536	-0.643744	0.996708	ENSGALT00000003536	-0.292934	1	ENSGALT00000003536	-0.387436
ENSGALT00000003543	0.689969	0.782393	ENSGALT00000003543	0.483793	0.88159	ENSGALT00000003543	-0.206176	0.983409	ENSGALT00000003543	0.315547	1	ENSGALT00000003543	0.114294	0.999942	ENSGALT00000003543	-0.201253	1	ENSGALT00000003543	1.1323	0.271873	ENSGALT00000003543	0.360356	0.914903	ENSGALT00000003543	-0.771947	0.562962	ENSGALT00000003543	0.283216	0.985797	ENSGALT00000003543	1.31671	0.439637	ENSGALT00000003543	1.03349	0.806256	ENSGALT00000003543	0.704468	0.581805	ENSGALT00000003543	0.113222	0.986077	ENSGALT00000003543	-0.591246	0.938298	ENSGALT00000003543	0.256765	1	ENSGALT00000003543	-0.0225445
ENSGALT00000003547	0.299082	0.907134	ENSGALT00000003547	1.58803	0.119757	ENSGALT00000003547	1.28895	0.33404	ENSGALT00000003547	-0.753992	0.953246	ENSGALT00000003547	0.843196	0.873063	ENSGALT00000003547	1.59719	0.279021	ENSGALT00000003547	-0.727914	0.388789	ENSGALT00000003547	1.21619	0.345335	ENSGALT00000003547	1.9441	0.0682272	ENSGALT00000003547	0.372691	0.929458	ENSGALT00000003547	1.25208	0.354357	ENSGALT00000003547	0.879394	0.798386	ENSGALT00000003547	-0.266174	0.847452	ENSGALT00000003547	1.32291	0.125768	ENSGALT00000003547	1.58908	0.0988523	ENSGALT00000003547	-0.160858	1	ENSGALT00000003547	1.30836
ENSGALT00000003553	-1.66121	0.664038	ENSGALT00000003553	-1.73469	0.586275	ENSGALT00000003553	-0.0734805	1	ENSGALT00000003553	-2.53115	0.694612	ENSGALT00000003553	-2.54857	0.650385	ENSGALT00000003553	-0.0174236	1	ENSGALT00000003553	-3.05989	0.0919794	ENSGALT00000003553	-2.48023	0.363837	ENSGALT00000003553	0.57966	0.896482	ENSGALT00000003553	-0.464734	0.981373	ENSGALT00000003553	-0.323177	0.978387	ENSGALT00000003553	0.141557	0.999999	ENSGALT00000003553	0.424816	0.880707	ENSGALT00000003553	0.0623684	0.999999	ENSGALT00000003553	-0.362448	0.999999	ENSGALT00000003553	0.22112	1	ENSGALT00000003553	-0.295075
ENSGALT00000003564	-0.333526	0.663218	ENSGALT00000003564	0.133823	0.918523	ENSGALT00000003564	0.467349	0.45205	ENSGALT00000003564	-0.025748	1	ENSGALT00000003564	0.138143	0.999942	ENSGALT00000003564	0.163891	1	ENSGALT00000003564	-0.198511	0.644821	ENSGALT00000003564	-0.163976	0.868762	ENSGALT00000003564	0.0345345	0.984061	ENSGALT00000003564	0.151971	0.939613	ENSGALT00000003564	0.170183	0.846215	ENSGALT00000003564	0.0182123	0.999999	ENSGALT00000003564	-0.0142427	0.999894	ENSGALT00000003564	0.0482376	0.971256	ENSGALT00000003564	0.0624802	0.999999	ENSGALT00000003564	0.0944642	1	ENSGALT00000003564	0.0349757
ENSGALT00000003565	0.225685	0.846682	ENSGALT00000003565	0.158096	0.927498	ENSGALT00000003565	-0.0675881	0.99545	ENSGALT00000003565	-0.227179	1	ENSGALT00000003565	-0.0396823	0.999942	ENSGALT00000003565	0.187497	1	ENSGALT00000003565	0.212386	0.679137	ENSGALT00000003565	0.262093	0.808566	ENSGALT00000003565	0.0497074	0.973915	ENSGALT00000003565	0.00714906	0.999946	ENSGALT00000003565	0.0759688	0.982635	ENSGALT00000003565	0.0688197	0.999999	ENSGALT00000003565	0.268704	0.610739	ENSGALT00000003565	0.335508	0.551946	ENSGALT00000003565	0.0668032	0.999999	ENSGALT00000003565	0.698625	0.527937	ENSGALT00000003565	0.275451
ENSGALT00000003570	0.837122	0.624836	ENSGALT00000003570	-0.105892	0.994637	ENSGALT00000003570	-0.943013	0.563581	ENSGALT00000003570	0.00420968	1	ENSGALT00000003570	-0.251931	0.999942	ENSGALT00000003570	-0.256141	1	ENSGALT00000003570	0.480492	0.614352	ENSGALT00000003570	0.0120974	0.999914	ENSGALT00000003570	-0.468394	0.688599	ENSGALT00000003570	0.0697806	0.999946	ENSGALT00000003570	-0.597716	0.738126	ENSGALT00000003570	-0.667496	0.892424	ENSGALT00000003570	0.16153	0.929291	ENSGALT00000003570	0.400736	0.767828	ENSGALT00000003570	0.239205	0.994763	ENSGALT00000003570	-0.114755	1	ENSGALT00000003570	-0.222422
ENSGALT00000003571	0.378047	0.681013	ENSGALT00000003571	-0.40194	0.648282	ENSGALT00000003571	-0.779987	0.17247	ENSGALT00000003571	-0.0468512	1	ENSGALT00000003571	-0.218372	0.995675	ENSGALT00000003571	-0.171521	1	ENSGALT00000003571	0.286004	0.560083	ENSGALT00000003571	-0.211923	0.861891	ENSGALT00000003571	-0.497928	0.340728	ENSGALT00000003571	0.0368451	0.999946	ENSGALT00000003571	0.358679	0.69132	ENSGALT00000003571	0.321834	0.912956	ENSGALT00000003571	-0.181058	0.775561	ENSGALT00000003571	-0.36241	0.529897	ENSGALT00000003571	-0.181352	0.974971	ENSGALT00000003571	0.313195	1	ENSGALT00000003571	0.0714616
[truncated: 14,929 more rows]
[truncated: 4 more columns]
